# Supplementary material for: Changes in lipid profiles during and after (neo)adjuvant chemotherapy in women with early-stage breast cancer: A retrospective study
Source: PLoS One. 2019 Aug 29;14(8):e0221866. doi: 10.1371/journal.pone.0221866 (PMC6715243; doi:10.1371/journal.pone.0221866)
Supplement: S1 File — (XLSX) [file pone.0221866.s002.xlsx]

## Sheet: 工作表1
Group	Age	Chemotherapy regimens	Preoperation									Prechemotherapy(3 months postoperaiton)									Pre-last chemotherapy(6 months postoperation)									6 months postchemotherapy(12 months postoperation)
1 Surgery 2 Adjuvant chemotherapy 3 Neoadjuvant chemotherapy		1 Anthracycline+Taxane 2 Anthracycline 3 Taxane	Height(m)	Weight(kg)	BMI	TC(mmol/L)	TG(mmol/L)	LDL-C(mmol/L)	HDL-C(mmol/L)	HCY(umol/L)	UA(umol/L)	Height(m)	Weight(kg)	BMI	TC(mmol/L)	TG(mmol/L)	LDL-C(mmol/L)	HDL-C(mmol/L)	HCY(umol/L)	UA(umol/L)	Hright(m)	Weight(kg)	BMI	TC(mmol/L)	TG(mmol/L)	LDL-C(mmol/L)	HDL-C(mmol/L)	HCY(umol/L)	UA(umol/L)	Height(m)	Weight(kg)	BMI	TC(mmol/L)	TG(mmol/L)	LDL-C(mmol/L)	HDL-C(mmol/L)	HCY(umol/L)	UA(umol/L)
1	50	／	1.67	60	21.5139	6.13	1.64	3.47	1.65	7.2	312	1.67	60	21.51	6.05	2.42	3.24	1.65	7.1	357										1.67	60	21.51	5.62	2.56	2.79	1.6	9.1	335
1	49	／	1.65	63	23.1405	4.11	1.17	2.05	1.36	10.2	183										1.65	63	23.1405	5.12	1.93	2.67	1.2	11.1	257	1.65	62	22.7732						267
1	37	／	1.59	67	26.5021	5.52	1.27	3.11	1.55	8.8	209	1.59	67	26.5	3.6	0.92	1.77	1.27	8.5	303	1.59	67	26.5021	3.59	0.83	1.87	1.24	7.7	299	1.59	67	26.5	3.85	0.86	1.88	1.33	7.9	279
1	49	／	1.58	53	21.2306	6.18	0.83	3.11	1.89	8.4	283	1.58	53	21.2306	5.42	1.79	2.59	1.44	13.9	338	1.58	53	21.2306	5.51	1	2.72	1.69	12.6	284	1.58	53	21.2306	5.99	1.28	2.8	1.95	11.1	276
1	57	／	1.65	70	25.7117	4.58	1.67	2.87	1.12	10.3	334									410	1.65	70	25.7117	5.58	2.23	3.24	1.36	9.2	446	1.65	70	25.71	5.24	2.07	3.29	1.19	9.4	370
1	46	／	1.62	62	23.6244	4.64	0.77	2.73	1.22	10.3	320	1.62	62	23.6244	4.02	1.44	2.1	1.09	7	307	1.62	62	23.6244	4.24	1.33	2.36	1.15	7.5	291	1.62	62	23.62	3.63	1.57	1.77	1.06	7.9	364
1	47	／	1.57	54	21.9076	5.67	6.77	2.02	0.77	7.4	363	1.56	54	22.1893	5.11	5.07	2.42	0.96	8.9	305	1.56	54	22.1893	5.64	4.75	2.97	0.82	8.5	374	1.56	54	22.1893	4.77	2.41	2.43	1.12	8.3	315
1	62	／	1.72	60	20.2812	4.8	1.78	2.35	1.57	9.3	226	1.72	60	20.2812	4.7	1.08	2.71	1.47	9.9	258	1.72	60	20.2812	4.91	1.38	2.68	1.55	11	242
1	64	／	1.62	60	22.8624	4.47	1.15	2.35	1.11	14.3	308	1.64	61	22.68	4.77	1.71	2.52	1.15	11.8	314	1.64	61	22.68	4.78	1.22	2.66	1.21	12	390	1.64	61	22.68	4.73	1.17	2.72	1.21	13.5	351
1	61	／	1.58	51	20.4294	4.32	2.74	1.81	1	10.2	67	1.58	51	20.4294	3.77	1.83	2.09	0.89	10.6	292	1.6	51	19.9219	4.2	1.54	2.37	0.95	10	248	1.6	51	19.9219	3.75	1.46	2.13	0.88	13.4	272
1	53	／	1.6	69	26.9531	6.55	1.29	4.28	1.35	7.6	286	1.6	69	26.9531	5.22	2.59	3.09	1.35	7.6	292	1.6	69	26.9531	4.64	3.65	2.36	1.13	6.2	311	1.6	69	26.95	6.16	1.65	3.56	1.51	6.4	346
1	43	／	1.58	51	20.4294	6.64	0.98	3.45	1.74	10.1	329	1.58	51	20.4294	7.3	1.24	4.2	1.66	9.6	389	1.58	51	20.4294	5.94	1.32	3.37	1.53	9.7	435	1.58	51	20.4294	6.28	1.92	3.74	1.44	10.8	430
1	41	／	1.53	65	27.7671	5.39	0.97	3.2	1.49	10.4	279	1.53	65	27.7671	4.52	1.41	2.45	1.06	10.1	282	1.53	65	27.7671	5.18	1.44	2.85	1.62	10	354	1.53	65	27.7671	4.68	1.31	2.47	1.42	8.3	290
1	63	／	1.57	50	20.2848	4.65	1.36	2.36	1.5	8.5	320	1.57	50	20.2848	4.19	0.75	2.44	1.15	7.1	338	1.57	50	20.2848	4.31	1.06	2.65	1.22	7.4	348	1.57	50	20.2848	4.31	0.7	2.45	1.15	8.5	330
1	58	／	1.6	55	21.4844	5.91	1.39	3.46	1.61	8.4	217	1.6	55	21.4844	4.96	3.03	2.35	1.5	9.5	269	1.6	55	21.4844	5.64	4.93	2.74	1.32	6.4	309	1.6	55	21.4844	5.82	1.67	3.49	1.38	8.4	272
1	59	／	1.6	50	19.5312	5.65	1.14	3.35	1.72	8.2	247	1.6	50	19.5312	6.17	1.1	3.66	1.9	8.7	292	1.6	50	19.5312	7.18	0.88	4.16	1.94	8.7	288	1.6	50	19.5312	6.07	0.85	3.44	1.98	9.1	332
1	54	／	1.6	49	19.1406	5.56	0.94	3.15	1.61	14.2	253	1.6	49	19.1406	5.9	1.3	2.98	1.72	10.4	238										1.6	49	19.1406	5.55	1.65	3.28	1.47	12	261
1	49	／	1.56	49	20.1348	4.04	1.7	1.85	1.11	15.6	315	1.56	49	20.1348	3.66	1.18	1.88	1.25	14.4	264	1.56	49	20.1348	3.46	1.1	1.7	1.3	15.3	272	1.56	52	21.3675	3.75	1.12	1.87	1.24	14.8	326
1	40	／	1.6	56	21.875	5.39	1	3.4	1.39	10.3	329	1.6	56	21.875	5.06	1.03	3.23	1.44	7.4	313	1.6	56	21.875	5.3	1.16	3.27	1.33	7.6	311	1.6	56	21.875	4.66	1.75	2.74	1.06	7.6	317
1	48	／	1.65	72.5	26.6299	4.33	0.56	2.06	1.48	8.8	238										1.65	72.5	26.6299	4.65	1.04	2.35	1.59	7.7	361	1.65	72.5	26.6299	4.11	0.77	1.82	1.57	6	266
1	45	／	1.65	49	17.9982	3.7	0.8	1.54	1.57	6.8	242	1.65	49	17.9982	3.4	0.95	1.45	1.54	6.6	188	1.65	49	17.9982	3.92	1.2	1.68	1.47	6.4	240	1.65	49	17.9982	3.9	1.66	1.55	1.53		234
1	43	／	1.56	56.7	23.2988	4	0.47	2.08	1.41	10.9	282	1.56	56.7	23.2988	4.82	1.04	2.03	1.75	9.1	275	1.56	56.7	23.2988	4.52	0.75	2.11	1.72	9.6	258	1.56	56.7	23.2988	4.24	0.94	2.07	1.63	10.5	293
1	58	／	1.58	53	21.2306	4.9	0.57	2.64	1.58	13.1	232	1.58	53	21.2306	5.24	2.19	2.45	1.66	12.6	214	1.58	53	21.2306	5.03	0.94	2.59	1.48		219	1.58	53	21.2306	4.8	0.69	2.66	1.4		264
1	64	／	1.63	65	24.4646	7.16	2.7	4.08	1.11	12.2	276	1.63	65	24.4646	6.15	2.46	3.46	1.13	8.4	238
1	57	／	1.65	67	24.6097	3.9	1.37	1.96	1.3	8	337	1.65	67	24.6097	4.6	1.91	2.36	1.5	9	304	1.65	67	24.6097	3.9	1.03	1.9	1.34	7.3	352	1.65	67	24.6097	4	1.29	1.74	1.45		335
1	49	／	1.67	95	34.0636	4.65	1.71	2.2	1.45	28.1	256													5.76	3.64	3.63	0.78	51.6	440
1	43	／	1.63	52	19.5717	4.63	1.3	2.13	1.63	6	246	1.63	52	19.5717	5.01	2.68	2.13	1.69	8.1	275	1.63	52	19.5717	4.07	2	1.85	1.41	8.5	287	1.63	52	19.5717	4.54	1.43	1.93	1.74	8.1	288
1	62	／	1.65	59	21.6713	5.95	0.79	2.98	1.8	7.9	282	1.65	59	21.6713	6.09	1.16	3.18	1.92	6.9	295	1.65	59	21.6713	6.43	1.02	3.4	1.95	6.8	303	1.62	60	22.8624	6.2	1.22	3.24	1.98	10.1	303
1	63	／	1.58	60	24.0346	7.24	1.39	4.18	1.68	12.2	280	1.58	60	24.0346	7.67	2.3	4.73	1.72	12	279	1.58	60	24.0346	6.54	1.91	4.06	1.55	12.5	275
1	64	／	1.55	58	24.1415	4.77	2.02	2.51	1.15	12.8	258	1.55	58	24.1415	4.65	2.5	2.55	1.06	12.7	281	1.55	58	24.1415	4.11	2.08	2.28	0.93	12	378	1.55	58	24.1415	5.15	5.01	2.66	0.97	10.5	431
1	58	／	1.55	48	19.9792	4.91	0.75	2.48	1.56	5.9	249	1.55	49	20.3954	4.25	0.66	2.15	1.39	7.1	329	1.55	49	20.3954	4.28	1.18	2.08	1.46	7.3	329	1.55	49	20.3954	4.47	1.02	2.1	1.41	9.3	282
1	48	／	1.59	52.5	20.7666	5.38	1.82	2.87	1.24	7.1	203																			1.62	60	22.8624	5.94	3.13	2.98	1.09	10.1	294
1	48	／	1.59	65	25.711	6.66	10.12	1.81	0.7	7.5	253	1.59	65	25.711	5.16	10.58	1.44	0.48	5.6	272	1.59	65	25.711	6.06	2.55	3.46	1.2	7.8	277	1.59	65	25.711	5.03	3.64	2.63	1.13	7.8	296
1	58	／	1.64	58	21.5645	6.37	1.74	3.85	1.49	7.5	237	1.64	58	21.5645	6.16	2.51	3.96	1.37	7.3	221	1.64	58	21.5645	7.29	1.63	4.38	1.71	7.1	218	1.64	58	21.5645	7.6	2.08	4.59	1.59	6.4	256
1	41	／	1.55	55	22.8928	4.73	0.99	2.1	1.92	8.3	201	1.55	55	22.8928	5.04	1.09	2.33	1.87	8.5	307	1.55	55	22.8928	3.91	2.3	1.57	1.61	9.4	254
1	40	／	1.56	48	19.7239							1.56	48	19.7239	3.44	0.79	1.57	1.49	10.8	288	1.56	48	19.7239	3.96	1	1.62	1.85	10.6	268
1	56	／	1.58	56	22.4323	6.45	2.61	3.65	1.26	9	282	1.58	56	22.4323	5.46	2.28	3.07	1.2	10	355	1.58	56	22.4323	5.81	2.33	3.09	1.36	10.1	363	1.58	56	22.4323	5.41	1.6	3.24	1.28	11.2	388
1	56	／	1.5	58	25.7778	6.37	5	2.59	1.37	8.7	251	1.55	58	24.1415	6.66	2.2	3.6	1.54	8.5	312	1.55	58	24.1415	5.48	1.86	3.15	1.4	8.4	277	1.55	58	24.1415	5.92	2.26	3.36	1.64	9	319
1	40	／	1.58	59.5	23.8343	5.39	1.36	3.06	1.21	8.6	168	1.58	59.5	23.8343	3.8	1.22	2.13	1.06	7.3	218	1.58	59.5	23.8343							1.58	61	24.4352	3.71	1.3	2.04	1.04	9.9	263
1	55	／	1.67	57	20.4382	5.59	0.65	2.91	1.79	13.6	413										1.67	57	20.4382	5.79	0.96	3.29	1.56	11.8	389
1	63	／	1.59	44.5	17.6022	4.71	0.98	2.12	1.75	10.7	202	1.59	42	16.6133	5.69	1.37	3.12	1.8	11.6	283	1.59	42	16.6133	6.74	1.62	4	1.76	12.7	249
1	65	／	1.58	55	22.0317	5.01	1.42	2.89	1.26	11.7	379	1.58	55	22.0317	5.1	1.44	2.78	1.23	9.6	376										1.58	55	22.0317	4.47	1.31	2.68	1.23	10.8	384
1	43	／	1.58	50	20.0288	4.95	0.75	2.56	1.89	10.8	356	1.58	50	20.0288	3.72	1.1	1.66	1.65	9.5	340	1.58	50	20.0288	3.06	0.92	1.25	1.46	10.3	341	1.58	50	20.0288	3.86	0.76	1.61	1.9	10.9	330
1	60	／	1.6	70	27.3437	3.54	1.09	1.72	1.25	13.8	321	1.6	70	27.3437	3.69	1.53	1.87	1.14	13.8	356	1.6	70	27.3437	3.4	1	1.84	1.13	16.7	375
1	57	／	1.58	70	28.0404	4.53	2.29	2.5	0.98	10.5	298	1.58	70	28.0404	4.57	1.5	2.79	1.11	7.9	309	1.58	70	28.0404	3.77	0.71	2	1.24	10	370	1.58	70	28.0404	5.38	0.84	3.38	1.32	7	383
1	47	／	1.63	54	20.3244	4.45	0.9	2.37	1.19	9.5	232	1.63	54	20.3244	4.58	2.1	2.47	1.12	8.5	244	1.63	55	20.7008	4.91	0.98	2.78	1.15	8.6	250	1.63	55	20.7008	4.97	1.29	2.67	1.15	12.2	301
1	65	／	1.53	51	21.7865	4.94	1.04	2.74	1.11	16.9	446	1.53	51	21.7865	4.78	1.67	2.82	1.14	16.5	386	1.53	51	21.7865	4.88	1.57	2.66	1.17	16.6	429	1.53	51	21.7865
1	51	／	1.57	55	22.3133	5.28	3.3	2.48	1.31	14.1	277	1.57	54	21.9076	5.16	1.56	2.8	1.27	13	283	1.57	54	21.9076	5.54	2.89	3.15	1.15	13.8	346
1	57	／	1.62	80	30.4832	7.09	2.81	4.3	1.28	16	569	1.62	80	30.4832	5.39	3.61	3.28	0.87	14.3	486	1.62	80	30.4832	6.53	2.61	4.33	1.35	15.1	506
1	60	／	1.58	55	22.0317	6.13	2.02	3.93	1.2	10.9	198	1.58	55	22.0317	6.27	1.76	4.24	1.02	10.6	197	1.58	55	22.0317	5.97	1.81	4.16	1.11	9.3	212	1.58	55	22.0317	6.25	1.16	4.28	1.26	9.3	224
1	47	／	1.67	67	24.0238	3.85	2.61	1.79	1.1	10.1	310	1.67	67	24.0238	5.97	7.08	2.67	0.8	10.1	369	1.67	67	24.0238	6.62	8.91	3	0.86	10.2	440
1	55	／	1.69	61	21.3578	5.95	1.37	3.5	1.26	7.4	231	1.69	62	21.7079	6.22	1.14	3.53	1.7	8.3	197	1.69	62	21.7079	7.26	1.14	4.12	1.47	8.4	218	1.69	62	21.7079	7	1.25	3.63	1.86	10	223
1	52	／	1.6	50.5	19.7266	5.08	0.74	2.59	2.35	11.3	230	1.6	50.5	19.7266	4.49	1.22	2.14	1.66	11.5	215	1.6	50.5	19.7266	4.52	0.91	2.18	1.83	11.7	255
1	35	／	1.63	61	22.9591	4.33	1.28	2.69	1.44	9.2	273	1.63	61	22.9591	4.91	1.61	2.8	1.52	9.1	306	1.63	61	22.9591	4.81	2.65	2.62	1.26	9	267	1.63	61	22.9591	4.87	2.69	2.4	1.51	8.7	343
1	57	／	1.62	60	22.8624	5.95	0.86	3.05	1.86	6.4	250	1.6	60	23.4375	4.85	1.61	2.61	1.11	9.9	270	1.6	60	23.4375	5	1.34	2.85	1.44	11.5	281	1.6	60	23.4375	5.2	0.74	2.63	1.7	9.6	280
1	64	／	1.52	49	21.2084	6.31	1.36	3.78	1.08	8.4	224	1.52	49	21.2084	7.23	1.16	5.25	1.04	8.2	240	1.52	50	21.6413	7.55	1.37	5.33	1.2	9	264	1.52	50	21.6413	8.27	1.45	5.51	1.18	11.7	273
1	49	／	1.65	51	18.7328	4.88	0.66	2.24	1.58	7.8	141	1.65	51	18.7328	5.62	0.81	3.1	1.59	9.3	182	1.65	51	18.7328	5.84	0.75	3.23	1.89	7.2	187
1	47	／	1.63	66	24.841	5.52	1.03	2.68	1.74	7.2	228										1.63	66	24.841	5.76	1.46	3.04	1.53	7.4	328	1.7	65	22.4913	5.74	2.15	3.06	1.68	6.7	307
1	60	／	1.66	54	19.5965	6.44	4.16	3.19	1.3	9.6	295	1.66	54	19.5965	6.19	5.02	3.17	1.41	11.3	345	1.66	54	19.5965	6.36	2.04	4.1	1.22	9.7	252
1	49	／	1.65	64	23.5078	5.68	0.84	3.17	1.83	10.6	250	1.65	64	23.5078	4.15	1.02	1.95	1.46	10.3	252	1.65	64	23.5078	4.18	0.99	1.79	1.67	8.5	251	1.65	64	23.5078	4.41	1.31	2.05	1.84	9.8	265
1	57	／	1.56	54	22.1893	3.86	2.43	1.72	0.93	9.5	230	1.56	54	22.1893	3.55	1.41	1.84	1.04	6.6	211	1.56	52	21.3675	4.04	2.57	2.21	0.89	7	241	1.56	52	21.3675	3.93	2.04	1.98	1.04	9.6	223
1	53	／	1.63	62	23.3355	7.56	3.05	4.5	1.15	16.2	304	1.63	62	23.3355	6.56	3.01	3.94	1.23	10.8	324	1.63	62	23.3355	6.2	3.13	3.24	1.27	10.7	273	1.63	62	23.3355	6.06	4.52	3.18	0.99	12.1	302
1	52	／	1.6	55	21.4844	6.53	1.21	3.52	1.83	10.7	213	1.6	55	21.4844	4.37	1.02	2.06	1.67	12.9	261	1.6	55	21.4844	4.93	1.34	2.83	1.41	11.4	235
1	43	／	1.58	42.5	17.0245	5.33	1.53	3.04	1.49	8.9	269	1.58	42.5	17.0245	5.5	1.24	2.86	1.8	5.3	304	1.58	42.5	17.0245	4.99	2.2	2.62	1.43	6.4	315	1.58	42.5	17.0245	5.21	1.03	2.61	1.62	9.4	260
1	44	／	1.59	50	19.7777	4.27	1.12	2.39	1.3	9.3	280	1.59	50	19.7777	4.23	2.7	2.3	1.14	7.9	265	1.59	50	19.7777	4.86	1.95	2.57	1.4	8.4	375	1.59	50	19.7777	4.84	2.63	2.43	1.22	8.4	282
1	46	／	1.67	60	21.5139	4.51	1.5	2.28	1.21	6.5	315				5.08	1.47	3.03	1.2	5.5	270	1.67	55	19.721	5.18	1.51	2.57	1.51	6.7	229	1.67	55	19.721	4.44	1.79	2.34	1.33	9.5	325
1	51	／	1.6	70	27.3437	5.51	1.8	2.75	1.6	9.9	279	1.6	70	27.3437	4.42	1.76	2.32	1.39	9.9	296	1.61	66.5	25.6549	4.56	1.51	2.4	1.53	8.1	262
1	48	／	1.6	48	18.75	5.11	0.88	2.23	2.23	9.6	231	1.6	48	18.75	4.87	0.86	2.57	1.93	9.81	267	1.6	48	18.75	4.76	0.83	2.24	1.76	9.2	241	1.6	48	18.75	4.44	1.01	1.89	2.11	9.1	289
1	50	／	1.58	70	28.0404	6.18	2.47	4.57	1.08	8.8	380	1.58	70	28.0404	5.89	1.58	3.95	1.29	11.78	358	1.58	70	28.0404	6.93	2.6	4.84	0.88	13.5	352	1.58	70	28.0404	6.67	1.93	4.46	0.95	10.5	311
1	34	／	1.65	63	23.1405	5.01	1.43	2.51	1.42	6.9	281										1.65	63	23.1405	3.85	2.17	1.95	1.28	6.1	277
1	60	／	1.66	56	20.3223	5.9	1.42	3.64	1.12	13	293										1.66	56	20.3223	5.46	2.09	3.62	0.91	11.5	224	1.66	56	20.3223	5.76	3.19	3.6	0.83	10.6	302
1	52	／	1.62	57	21.7193	4.33	1.12	2.37	1.89	13.9	229	1.62	57	21.7193	4.57	1.42	2.18	1.98	9.25	213	1.62	57	21.7193	5.41	2.25	2.61	2.09	11.9	243	1.62	57	21.7193	5.22	2.5	2.72	1.71	11	230
1	36	／	1.63	65	24.4646	4.61	0.71	2.71	1.56	29.1	247	1.63	65	24.4646	4.99	1.09	2.9	1.39	23.9	287	1.63	65	24.4646	4.19	0.97	2.66	0.95	23.5	389
1	43	／	1.58	56	22.4323	4.45	1.89	2.41	1.4	6.7	248	1.58	56	22.4323	3.91	1.39	2.16	1.23	6.2	254	1.58	56	22.4323	4.78	2.34	2.63	1.34	7.2	299	1.58	56	22.4323	3.91	1.57	2.03	1.29	6	346
1	42	／	1.64	54	20.0773	5.45	1.36	3.13	1.43	9.7	268	1.64	59	21.9363	5.1	1.62	2.66	1.49	9.2	295	1.64	59	21.9363	4.91	1.28	2.52	1.43	7.9	307	1.64	59	21.9363	4.31	2.17	2.26	1.26	9.5	275
1	48	／	1.6	58.5	22.8516	3.45	0.61	1.43	1.51	9.9	275	1.6	58.5	22.8516	3.53	0.8	1.76	1.29	10.3	235	1.6	58.5	22.8516	4.01	0.65	1.88	1.58	12.1	284	1.6	58.5	22.8516	3.69	0.73	1.66	1.45	13.8	312
1	43	／	1.56	57	23.4221	4.85	0.57	2.34	1.66	8	248	1.56	57	23.4221	4.18	0.77	2.07	1.47	9.4	281	1.56	57	23.4221	4.87	0.92	2.49	1.56	10.2	297	1.56	57	23.4221	5.73	1.02	2.9	1.93	7.6	274
1	61	／	1.6	59	23.0469	5.72	1.72	3.21	1.36	13.2	340	1.6	59	23.0469	5.37	1.55	3.06	1.37	14	365	1.6	59	23.0469	5.14	1.68	2.6	1.5	11.3	331	1.6	59	23.0469	5.35	0.99	3.16	1.43	14.3	384
1	38	／	1.65	61	22.4059	5.25	1	3.22	1.41	11	237	1.65	61	22.4059	3.26	1.63	1.71	1.18	9.8	256										1.65	61	22.4059	4.21	1.62	2.28	1.35	9.6	236
1	30	／	1.6	42	16.4062	5.13	0.56	2.35	2.14	8.4	228										1.6	42	16.4062	4.15	0.5	2.05	1.62	6.8	199	1.6	42	16.4062	4.4	0.52	2.03	2.04	7.6	205
1	48	／	1.6	75	29.2969	5.02	3.02	2.49	0.9	10.3	246	1.62	71.5	27.2443	4.65	2.97	2.39	0.92	10.3	365	1.62	71.5	27.2443	5.06	2.24	2.8	1.14	9.5	284	1.62	71.5	27.2443	4.82	1.88	2.49	1.23	10.3	269
1	52	／	1.6	54	21.0937	4.84	2.38	2.88	1.08	9.5	264	1.6	54	21.0937	6.62	1.71	4.02	1.24	8.7	208	1.6	54	21.0937	5.63	1.03	3.57	1.19	8.9	254	1.6	54	21.0937	5.2	2.89	3.03	1.18	10.6	275
1	49	／	1.58	72.5	29.0418	4.71	1.61	2.72	1.06	7.1	320	1.58	72.5	29.0418	4.89	5.61	2.65	0.57	7.6	325	1.58	72.5	29.0418	5.77	3.83	3.42	0.9	8.9	272	1.58	72.5	29.0418	4.51	2.53	2.55	1.01	7.1	394
1	62	／	1.58	65	26.0375	5.19	1.65	3.33	1.19	9.1	319	1.58	65	26.0375	4.62	2.28	3	0.91	11.9	381	1.58	65	26.0375	4.72	1.96	3.2	1.12	7.2	341	1.58	65	26.0375	4.92	1.66	3.08	1.1	7.1	333
1	57		1.57	59	23.9361	4.9	1.69	3	1.34	10.1	297	1.57	59	23.9361	5.61	1.29	3.72	1.02	11	294	1.57	59	23.9361	5.96	2.06	3.96	1.08	8.9	331	1.57	59	23.9361	5.59	1.15	3.75	1.12	7.3	346
1	48	／	1.55	55	22.8928	4.48	1.6	2.19	1.36	10	288	1.55	55	22.8928	3.54	1.86	1.91	0.91	11.5	298	1.55	55	22.8928	3.89	1.35	2.23	1.2	11.5	412	1.55	55	22.8928	4.01	1.1	2.14	1.25	10.1	262
1	37	／	1.6	55	21.4844	4.87	0.77	2.67	1.58	8.9	210										1.6	55	21.4844	4.24	1.11	2.07	1.43	7.5	239	1.6	55	21.4844	4.16	2.56	2.21	1.28	7	242
1	50	／	1.58	49	19.6283	5.56	0.78	2.85	1.63	10.9	318	1.58	49	19.6283	5.75	1	3.54	1.47	11.2	324	1.58	49	19.6283	5.08	0.68	2.91	1.57	9.8	354
1	57	／	1.58	55	22.0317	3.74	1.27	1.94	1.13	9.9	231										1.58	55	22.0317	4.13	1.24	2.43	1.15	8	218	1.58	55	22.0317	3.59	1.2	1.9	1.05	8.5	219
1	58	／	1.65	55	20.202	4.94	0.92	2.9	1.28	9.2	283	1.65	55	20.202	5.05	0.8	3.04	1.38	9.7	282	1.65	55	20.202	5.64	0.83	3.56	1.53	9.9	274	1.65	55	20.202	5.11	0.7	2.95	1.46	8.9	245
1	48	／	1.6	51	19.9219	5.46	0.67	2.28	2.32	8.8	284	1.6	51	19.9219	5.77	1.21	2.61	2.5	7.9	243	1.6	51	19.9219	6.02	1.18	2.82	2.41	8.1	293	1.6	51	19.9219	6.3	0.59	2.81	2.77	9.2	223
1	50	／	1.64	55	20.4491	6.34	2.46	3.67	1	10.8	340	1.64	55	20.4491	4.92	2.93	2.93	0.73	10.9	313	1.64	55	20.4491	6.83	2.25	3.99	1.18	9.4	306	1.64	55	20.4491	5.61	1.89	3.4	1.02	12	283
1	44	／	1.55	52.5	21.8522	3.23	0.87	1.66	1.11	11.5	344	1.55	52.5	21.8522	3.3	2.24	1.6	1.13	10.6	322	1.55	52.5	21.8522	3.47	2.08	1.7	1.07	8.9	298	1.55	52.5	21.8522	3.9	2.24	1.92	1.03	8.2	382
1	53	／	1.6	62.5	24.4141	5.71	2.04	3.16	1.27	11	252										1.6	62.5	24.4141	5.92	2.93	3.62	1.14	8.3	259	1.6	62.5	24.4141	5.41	2.55	3.37	1.22	7.7	241
1	36	／	1.55	55	22.8928	5.56	0.95	3.45	1.24	8.9	240	1.55	57.5	23.9334	4.78	0.66	3.19	1.13	10	300	1.55	57.5	23.9334	4.65	1.67	2.61	1.24	12.7	316
1	45	／	1.63	57	21.4536	3.53	1.1	1.76	1.14	9.5	374	1.63	57	21.4536	4.97	1.65	2.6	1.37	8.2	306	1.63	57	21.4536	4.32	1.73	1.91	1.32	9.8	364
1	47	／	1.65	60	22.0386	4.73	1.08	2.68	1.38	26.7	313	1.65	60	22.0386	4.66	3.58	2.57	0.98	17.1	297	1.65	60	22.0386	4.9	8.38	1.07	0.56	20.5	330	1.65	60	22.0386	4.76	2.43	2.52	1.27	20.4	428
1	62	／	1.6	55	21.4844	4.34	0.92	2.47	1.24	10.5	387	1.6	55	21.4844	4.86	0.89	3.19	1.16	11.3	337	1.6	55	21.4844	4.78	0.85	2.91	1.2	11.4	394	1.6	55	21.4844	5.02	0.95	3.07	1.13	9.3	374
1	53	／	1.63	63	23.7118	5.44	1.3	3.46	1.06	7.2	273	1.63	63	23.7118	5.35	2.07	3.38	1.02	6.9	308	1.63	63	23.7118	6.29	4.38	3.54	0.94	7.2	373
1	51	／	1.65	65	23.8751	3.86	1.06	1.98	1.32	7.9	198	1.65	65	23.8751	4.25	1.68	2.31	1.34	9	231	1.65	65	23.8751	3.77	2.19	1.73	1.44	8.3	235	1.65	65	23.8751	3.48	2.6	1.52	1.23	7.8	260
1	51	／	1.6	60	23.4375	4.28	1.31	2.33	1.13	9.3	263	1.6	60	23.4375	4.38	1.51	2.13	1.43	6.9	317	1.6	60	23.4375	4.24	1.14	2.08	1.5	7.5	271	1.6	60	23.4375	4.29	1.06	2.21	1.39	7.4	294
1	43	／	1.65	60	22.0386	4.47	0.91	1.68	1.81	7.8	176	1.65	58	21.3039	4.33	0.86	1.84	1.79	8.6	202	1.65	58	21.3039	4.29	0.72	1.56	2.1	8.7	223	1.65	58	21.3039	3.81	0.89	1.33	1.87	9.4	234
1	61	／	1.6	52	20.3125	4.23	1.28	2.05	1.52	10.5	242	1.6	52	20.3125	4.8	0.91	2.58	1.7	8.6	209	1.6	52	20.3125	4.29	1.26	2.23	1.48	9.7	152
1	53	／	1.54	59	24.8777	6.72	1.34	4.15	1.64	9.5	232	1.54	59	24.8777	6.62	1.41	4.17	1.51	8.4	250	1.54	59	24.8777	6.44	1.4	3.92	1.49	9.1	292	1.54	59	24.8777	6.09	1.99	3.58	1.57	8.3	233
1	55	／	1.58	64	25.6369	6.87	1.83	4.18	1.32	7.3	219	1.58	64	25.6369	6.57	2.44	3.51	1.42	7	220	1.58	64	25.6369	5.74	2.52	3.07	1.2	6.4	248	1.58	64	25.6369	5.7	1.87	3.32	1.56	8.5	238
1	50	／	1.57	62.5	25.356	5.4	1.88	2.78	1.31	7.6	246	1.6	60	23.4375	5.23	2.15	2.77	1.13	8.6	230										1.6	60	23.4375	4.78	2.96	2.31	1.14	12.7	280
1	48	／	1.68	57	20.1956	5.19	1.36	3.21	1.39	23.1	210	1.68	57	20.1956	5.58	1.02	3.63	1.43	8.3	179	1.68	57	20.1956	5.1	0.58	3.13	1.47	10.3	200	1.68	57	20.1956	5.67	1.03	3.38	1.5	15.2	200
1	41	／	1.61	62	23.9188	4.29	1.31	2.3	1.29	6.1	220	1.61	62	23.9188	4.29	1.55	2.44	1.15	6.3	276	1.61	62	23.9188	5.51	1.15	3.28	1.67	6.6	206
1	46	／	1.66	65	23.5883	3.83	1.22	2.14	0.99	8.8	200	1.66	65	23.5883	3.16	1.88	1.48	0.76	8.1	277	1.66	70	25.4028	3.65	1.84	1.93	1	6.7	292	1.66	70	25.4028	3.29	2.07	1.7	0.81	9.4	312
1	48	／	1.6	55	21.4844	5.4	0.5	2.99	1.84	10.2	284	1.6	55	21.4844	4.89	1.02	2.75	1.59	7.6	365	1.6	55	21.4844	5.01	1.6	2.96	1.34	7.5	355	1.6	55	21.4844	4.92	0.87	2.94	1.54	8.3	304
1	42	／	1.62	48	18.2899	4.67	0.48	2.06	1.96	8	227	1.62	48	18.2899	4.33	0.96	2.08	1.64	7.2	242	1.62	48	18.2899	3.93	0.74	2.11	1.18	7.4	270	1.62	48	18.2899	4.06	0.55	2.05	1.58	7	175
1	46	／	1.6	55	21.4844	5.35	0.85	2.66	1.98	8.6	127	1.6	55	21.4844	4.56	1.62	2.17	1.58	5.9	140	1.6	55	21.4844	5.05	1.63	2.52	1.59	6.4	203	1.6	55	21.4844	5.03	2.8	2.69	1.47	6.8	195
1	42	／	1.59	58	22.9421	4.11	1.03	2.17	1.2	11.5	188	1.59	58	22.9421	3.62	1.52	1.85	1.03	9.5	250	1.59	58	22.9421	3.59	2.05	1.87	1.12	8.7	208	1.59	58	22.9421	3.37	1.65	1.59	0.94	10.7	264
1	30	／	1.55	52	21.6441	2.9	0.48	1.51	1.11	9.9	345	1.55	52	21.6441	3.19	0.65	1.72	1.1	8.5	298	1.55	52	21.6441	3.36	0.54	1.88	1.14	8.9	259	1.55	52	21.6441	3.14	0.47	1.56	1.09	9.8	270
1	36	／	1.6	62	24.2187	2.88	0.69	1.05	1.19	11.2	216	1.6	62	24.2187	2.74	0.7	0.88	1.33	7.6	175	1.6	62	24.2187	3.19	0.64	1.04	1.65	8.5	173	1.6	62	24.2187	2.82	0.53	0.93	1.58	9.4	269
1	25	／	1.6	43	16.7969	3.44	0.65	1.22	1.8	8.7	222	1.6	43	16.7969	3.03	0.92	1.07	1.67	8.4	245	1.6	43	16.7969	3.38	0.56	0.97	1.98	7.5	271	1.6	43	16.7969	3.3	0.44	1.12	1.78	8	236
1	39	／	1.52	46	19.91	4.53	0.86	2.25	1.74	9	181										1.52	46	19.91	3.54	1.35	1.54	1.32	7.2	235	1.52	46	19.91	3.9	1.31	1.42	1.8	9.1	187
1	46	／	1.58	47	18.8271	6	0.73	4.02	1.44	7.9	327										1.58	47	18.8271	4.43	1.53	2.45	1.41	7.9	268	1.58	47	18.8271	4.81	1.66	2.67	1.21	6.9	223
1	43	／	1.6	55	21.4844	5.81	0.66	3.64	1.55	9	165	1.6	55	21.4844	5.53	2.89	2.67	1.44	8.9	138	1.6	55	21.4844	4.55	1.36	2.16	1.58	7.3	98	1.6	55	21.4844	5.03	1.19	2.96	1.41	10.5	122
1	30	／	1.64	56	20.8209	4.63	0.62	2.13	2.05	9	340	1.64	56	20.8209	4.4	1.69	2.07	1.76	7.5	328	1.64	56	20.8209	4.56	1.34	2.23	1.71	9.3	371	1.64	56	20.8209	4.06	1.84	1.6	1.69	10.2	341
1	50	／	1.67	60	21.5139	6.9	1.99	3.38	1.78	10.2	301										1.67	60	21.5139	5.52	0.95	2.61	1.87	9.3	290	1.67	60	21.5139	4.3	1.2	1.95	1.84	11.6	334
1	49	／	1.54	48	20.2395	5.46	0.64	3.07	1.82	10.4	247	1.54	48	20.2395	5.36	1.21	3.03	1.48	7.5	275	1.54	48	20.2395	4.74	1.27	2.49	1.71	8.5	240	1.54	48	20.2395	4.28	1.94	2.25	1.3	8.8	316
1	60	／	1.52	65	28.1337	5.74	1.31	3.65	0.97	8.8	292	1.55	65	27.0552	5.98	2.37	3.66	1.09	8.3	297	1.55	65	27.0552	5.87	1.66	3.72	1.01	12.1	288
1	55	／	1.6	50	19.5312	4.14	0.89	2.02	1.57	11.4	287	1.6	50	19.5312	4.54	2.16	2.31	1.15	7.5	349										1.6	50	19.5312	3.51	0.81	1.86	1.1	8.7	249
1	61	／	1.66	81	29.3947	5.24	1.55	3.17	1.17	11.5	315	1.66	81	29.3947	4.99	1.44	2.72	1.18	13.6	285	1.66	81	29.3947	5.31	1.72	3.05	1.19	12.6	285	1.66	81	29.3947	4.72	2	2.83	1.21	13.2	306
1	64	／	1.6	64	25	5.33	1.1	2.71	1.73	9.7	274	1.6	64	25	4.14	1.2	2.08	1.56	7.6	290	1.6	64	25	2.86	0.81	0.93	1.61	7.5	246	1.6	64	25	2.9	0.86	0.86	1.28	8.6	287
1	54	／	1.56	53	21.7784	5.77	1.19	2.93	1.87	8	233	1.56	53	21.7784	6.61	0.84	3.39	2.23	5.3	222	1.56	53	21.7784	5.84	1.22	3.08	1.99	6.3	193	1.56	53	21.7784	6.19	1.77	3.15	1.94	6.6	183
1	59	／	1.55	66	27.4714	4.71	3.51	2.62	0.81	12.1	237	1.55	66	27.4714	4.86	3.9	2.7	0.78	9.2	278	1.55	66	27.4714	4.76	1.91	3.14	0.95	12.6	244
1	52	／	1.6	65	25.3906	4.41	2.09	1.81	1.48	8.9	218	1.6	65	25.3906	4.15	1.33	2.24	1.35	6.6	180	1.6	65	25.3906	5.03	1.45	2.73	1.44	8.7	275	1.6	65	25.3906	4.54	0.78	2.44	1.55	8.6	256
1	50	／	1.6	51	19.9219	6.15	1.11	3.39	1.68	8.9	193	1.6	51	19.9219	5.51	1.85	2.76	1.51	9.8	258	1.6	51	19.9219	6.03	0.79	3.11	1.85	9.8	219	1.6	51	19.9219	5.43	0.74	3.07	1.61	11.3	255
1	53	／	1.55	57	23.7253	4.03	0.81	2.32	1.13	12.5	224	1.55	57	23.7253	4.99	1.2	2.91	1.26	11.5	324	1.55	57	23.7253	4.86	1.09	2.94	1.29	10	275	1.55	57	23.7253	4.79	1.69	2.86	1.09	11.1	292
1	57	／	1.55	51	21.2279	3.73	0.97	2.28	0.96	74.2	204	1.55	51	21.2279	5.24	1.44	3.44	1.33	54.3	265	1.55	51	21.2279	5.04	1.52	3.31	1.18	31.8	246	1.55	51	21.2279	4.33	1.97	2.7	0.93	15.7	265
1	35	／	1.58	50	20.0288	5.52	1.24	3.14	1.49	11.1	350	1.58	50	20.0288	4.83	1.71	2.65	1.56	7.3	321	1.58	50	20.0288	5.38	3	2.78	1.43	7.9	307	1.58	50	20.0288	5.31	1.92	2.95	1.39	8.3	292
1	38	／	1.56	45	18.4911	4.47	0.62	2.3	1.48	7.4	201	1.56	45	18.4911	4.23	0.62	2.2	1.59	4.8	180	1.56	45	18.4911	3.93	0.96	2.01	1.41	6	156	1.56	45	18.4911	3.58	1.01	1.79	1.08	5.5	230
1	51	／	1.55	55	22.8928	4.36	0.8	2.59	0.88	7.2	343	1.55	55	22.8928	3.91	2.02	2.19	1.13	7	361	1.55	55	22.8928	4.2	1.67	2.24	1.28	7	304	1.57	59	23.9361	4.61	2.19	2.3	1.22	8.1	353
1	52	／	1.6	80	31.25	4.91	1.29	3.19	0.91	9.5	224	1.6	80	31.25	5.39	2.1	3.56	1	8.8	259	1.6	80	31.25	6.47	1.7	3.66	1.2	8.7	262	1.6	80	31.25	5.58	1.88	3.47	1.17	9.1	300
1	48	／	1.55	65	27.0552	4.61	0.92	2.32	1.49	7.7	260	1.55	65	27.0552	4.59	1.49	2.62	1.08	6.5	351	1.55	65	27.0552	3.66	1.48	1.94	1.31	7.2	332	1.55	65	27.0552	4.05	2.98	2.01	1.14	7.3	305
1	48	／	1.62	50	19.052	4.35	0.67	2.01	1.7	8.1	248	1.62	50	19.052	5.14	0.77	2.8	1.95	7.4	269	1.62	50	19.052	4.96	0.98	2.58	1.6	6.9	363
1	49	／	1.61	70	27.0051	3.87	2.57	1.88	0.95	10.5	224	1.61	70	27.0051	3.51	1.32	2.02	1.14	6.7	207	1.61	70	27.0051	3.37	1.16	1.82	0.87	7.5	216
1	43	／	1.52	47.5	20.5592	4.31	1.33	2.52	1.1	8.5	219	1.52	47.5	20.5592	4.19	0.97	2.48	1.3	7.6	231	1.52	47.5	20.5592	4.2	0.85	2.32	1.19	8.3	218	1.52	47.5	20.5592	4.28	1.22	2.29	1.33	8.4	233
1	55	／	1.53	58	24.7768	5	1.83	2.98	1.11	12.7	241	1.53	58	24.7768	5.92	1.29	3.99	1.27	11	227	1.53	58	24.7768	4.82	1.93	2.91	1	11.2	264	1.53	58	24.7768	4.44	1.92	2.43	1.13	9.8	253
1	45	／	1.61	48	18.5178	4.77	1.24	2.45	1.43	8.5	248										1.61	48	18.5178	3.3	1.9	1.81	1.02	6.9	295	1.61	48	18.5178	4.76	1.21	2.57	1.35	6.4	247
1	57	／	1.6	55	21.4844	6.48	0.57	3.02	1.99	9.8	169	1.6	55	21.4844	7.48	0.74	4.2	2.39	7.9	226	1.61	68	26.2336	6.66	0.74	3.74	1.86	9.1	210	1.61	68	26.2336	6.73	0.58	3.29	2.1	9.8	224
1	56	／	1.5	65	28.8889	4.22	1.42	1.93	1.4	9.2	302	1.5	65	28.8889	3.54	1.57	1.72	1.35	7.8	260	1.5	65	28.8889	3.52	1.4	1.53	1.17	7.6	298	1.5	65	28.8889
1	47	／	1.6	72.5	28.3203	5.41	4.41	2.68	0.8	8.4	300	1.6	72.5	28.3203	4.45	5.84	2.05	0.82	7.1	252	1.6	72.5	28.3203	5.4	6.53	2.69	0.5	7	265	1.6	72.5	28.3203	5.64	2.02	3.56	1.14	7.4	331
1	65	／	1.55	66	27.4714	5.43	3.4	2.65	1.24	16.5	264	1.55	66	27.4714	5.87	4.42	3.15	1.42	11.1	286	1.55	66	27.4714	5.29	2.43	2.64	1.32	10.4	265	1.55	66	27.4714	5.91	3.13	3.21	1.57	10.5	266
1	65	／	1.52	52	22.5069	5.79	1.97	3.5	1.13	12.3	280	1.52	52	22.5069	5.89	1.2	4.28	0.98	10	271										1.52	52	22.5069	6.37	2.05	4.32	1.08	12.6	316
1	33	／	1.58	55	22.0317	4.08	0.43	1.87	1.55	7.4	245	1.58	55	22.0317	3.97	0.56	2.14	1.51	7	223										1.58	55	22.0317	4.19	0.7	2.15	1.51	7.6	249
1	50	／	1.52	52	22.5069	4	1.17	1.98	1.21	9.9	246	1.52	52	22.5069	4.38	1.87	2.74	0.81	10.4	371	1.52	52	22.5069	4.99	2.53	3.02	0.94	9.2	314	1.55	52	21.6441	4.74	2.36	2.81	0.8	12.2	345
1	40	／	1.55	54	22.4766	3.95	0.61	1.79	1.34	7.3	228	1.55	54	22.4766	3.35	1.72	1.51	1.29	6.8	242	1.55	54	22.4766	3.4	2.35	1.49	1.04	6.5	244
1	60	／	1.57	50	20.2848	5.69	1.27	3.48	1.32	9.6	281										1.57	50	20.2848	5.1	2.49	3.04	0.93	10.7	371	1.59	50	19.7777	5.63	1.67	3.46	1.17	9.5	366
1	48	／	1.58	65	26.0375	4.1	0.62	1.87	1.53	6.5	239	1.58	65	26.0375	4.3	0.67	2.42	1.36	6	249	1.58	65	26.0375	4.69	1.1	2.42	1.4	5.7	279	1.6	67	26.1719	4.73	0.84	2.28	1.67	5.5	269
1	40	／	1.62	52	19.8141	5.81	0.87	2.84	1.77	4.3	344	1.62	52	19.8141	4.35	1.15	2.4	1.16	6.9	350	1.62	52	19.8141	5.13	1.14	2.69	1.48	6	277	1.64	50	18.5901	5.21	2.15	2.59	1.56	6.7	325
1	61	／	1.58	64.5	25.8372	6.34	3.33	3.59	1.1	9	240	1.58	64.5	25.8372	5.03	2.43	2.83	1.08	10.1	380	1.58	64.5	25.8372	5.88	1.61	3.46	1.07	10.3	348	1.56	62	25.4767	5.6	2.43	3.22	1.09	11	320
1	50	／	1.62	72	27.4348	6.12	1.69	3.37	1.55	8.6	351	1.62	72	27.4348	5.69	1.51	3.36	1.36	8.1	369	1.62	72	27.4348	5.38	1.61	2.89	1.57	8	391	1.62	68	25.9107	5.66	1.94	3.02	1.51	7.9	436
1	46	／	1.65	55	20.202	4.01	0.72	2.26	1.26	10.7	177	1.65	55	20.202	4.24	0.75	2.29	1.8	9.7	191	1.65	55	20.202	3.7	0.69	2.22	0.69	12.9	228	1.65	55	20.202	3.81	0.71	2.13	1.05	12.4	243
1	34	／	1.56	54	22.1893	2.86	0.77	1.55	0.85	13.7	207	1.56	55	22.6003	3.64	1.59	2.09	1.05	14.2	264
1	44	／	1.6	63	24.6094	5.25	1.69	3.22	1.16	7.3	177	1.6	63	24.6094	4.8	1.45	2.81	1.34	6.7	241	1.6	63	24.6094	5.68	1.26	3.32	1.44	6.3	182	1.6	60	23.4375	5.41	1.04	3.16	1.29	5.4	219
1	52	／	1.6	51	19.9219	6.38	0.89	4.1	1.46	7.8	143	1.6	51	19.9219	6.07	1.84	3.45	1.34	7.4	172	1.6	51	19.9219	6.34	1.05	3.95	1.45	8	178	1.6	51	19.9219	7.76	1.34	4.65	1.72	6.8	197
1	53	／	1.58	52.5	21.0303	5.45	1.21	3.35	1.45	15.8	441	1.58	52.5	21.0303	5.98	2.34	3.34	1.3	14.8	399										1.58	52.5	21.0303	5.29	2.12	2.69	1.38	12.7	350
1	37	／	1.63	54	20.3244	4.71	0.85	2.23	1.81	9.3	247	1.63	54	20.3244	4.31	1.03	1.94	1.61	7.3	268	1.63	50	18.8189	4.5	0.74	2.22	1.83	10.5	247
1	34	／	1.61	66	25.462	6.1	0.52	3.44	1.68	10.8	225	1.61	66	25.462	5.73	1.08	3.19	1.62	10.8	232	1.61	66	25.462	5.73	1.08	3.19	1.62	10.8	232	1.61	60	23.1473	5.63	0.78	3.1	1.65	11.8	203
1	48	／	1.65	45	16.5289	5.07	0.71	2.25	1.88	6.8	177	1.65	45	16.5289	4.34	0.79	1.8	1.73	6.8	192	1.65	46	16.8962	4.91	1.25	2.17	2.04	6.2	191	1.65	46	16.8962	4.92	2.39	2.06	1.75	6.7	238
1	43	／	1.6	56.5	22.0703	4.39	0.86	2.66	1.1	8.9	242	1.6	56.5	22.0703	4.65	1.29	2.95	1.03	6.5	243	1.6	56.5	22.0703	4.77	1.18	2.76	1.04	7.3	269	1.65	48	17.6309	4.64	1.47	2.84	1.05	9.8	245
1	56	／	1.63	72.5	27.2874	7.03	3.06	3.89	1.41	8.1	288	1.63	72.5	27.2874	6.26	1.87	3.5	1.27	6.7	345	1.63	72.5	27.2874	5.74	1.16	3.63	1.28	6.8	375	1.63	70	26.3465	6.61	2.24	3.93	1.21	9.6	341
1	32	／	1.6	59	23.0469	3.93	0.64	2.26	1.11	8.8	199	1.6	59	23.0469	3.49	1.23	1.79	0.98	8.1	330	1.6	59	23.0469	3.89	1.58	2.21	0.96	8.4	352	1.6	55	21.4844	3.88	1.28	2.19	1.09	8	316
1	41	／	1.6	49	19.1406	5.12	0.97	2.58	1.58	9	250	1.6	49	19.1406	4.05	3.72	1.68	1.25	8.1	257	1.6	49	19.1406	4.76	4.9	1.96	1.37	6.5	271	1.6	50	19.5312	5	3.35	2.37	1.47	11.8	272
1	45	／	1.63	67	25.2174	4.75	1.97	2.29	1.33	8.4	298	1.63	67	25.2174	4.91	1.35	2.65	1.43	8.5	334	1.63	67	25.2174	4.82	1.67	2.74	1.32	7.4	328	1.63	68	25.5937	4.24	0.95	2.12	1.4	9	352
1	48	／	1.66	75	27.2173	5.07	0.79	2.12	1.86	7.7	199	1.66	75	27.2173	3.83	0.82	1.51	1.64	8.2	231	1.66	75	27.2173	4.74	1.08	2.08	1.86	7.4	268	1.6	50	19.5312	4.62	1.32	1.95	1.69	9.8	263
1	42	／	1.65	54	19.8347	6.28	0.69	3.52	1.71	8.8	231										1.65	54	19.8347	5.42	1.47	3.15	1.4	7.8	251	1.65	55	20.202	4.32	0.92	2.19	1.46	9.3	303
1	58	／	1.54	53	22.3478	7.21	2.24	4.44	1.23	12.2	371	1.54	53	22.3478	6.98	3.6	4.7	1.28		465	1.54	53	22.3478	6.79	2.61	4.33	1.27	11.2	609
1	50	／	1.65	69	25.3444	5.78	0.71	2.89	2.08	12.2	288	1.65	69	25.3444	4.65	1.56	1.96	1.72	10.6	245	1.65	69	25.3444	4.32	1.17	1.95	1.61	11.8	265	1.65	69	25.3444	4.41	0.93	2.08	1.71	11.6	320
1	55	／	1.55	50	20.8117	6.35	3.4	2.96	1.7	10	172	1.55	50	20.8117	6.01	2.15	3.12	1.88	11.7	198	1.55	50	20.8117	6.07	1.86	2.94	1.93	7	189	1.55	52	21.6441	5.43	1.2	2.32	1.99	11.4	201
1	65	／	1.62	50	19.052	5.2	1.09	2.8	1.32	10.2	412	1.62	50	19.052	5.49	0.95	3.19	1.58	11	390	1.62	50	19.052	5.1	1.05	2.88	1.68	11.2	295	1.62	50	19.052	5.78	1.38	3.16	1.57	11	360
1	32	／	1.66	54	19.5965	4.72	0.46	2.19	1.82	7.8	187	1.66	54	19.5965	4.58	0.77	1.91	1.92	7.2	285	1.66	54	19.5965	3.83	0.58	1.33	2.02	6.6	255	1.66	54	19.5965	4.23	0.58	1.78	1.98	8.8	240
1	42	／	1.62	57	21.7193	5.16	1.01	2.85	1.16	9.3	288	1.62	57	21.7193	4.21	1.34	2.41	1.03	7.5	304	1.62	57	21.7193	4.41	3.6	1.26	1.01	7.4	294	1.63	55	20.7008	3.79	3.72	1.91	0.95	8.8	381
1	43	／	1.63	57	21.4536	5.25	1.06	3.01	1.03	15.2	272	1.63	57	21.4536	3.24	1.3	1.71	0.95	25.2	244	1.63	57	21.4536	3.8	1.71	2.25	1.05	12.5	289	1.62	55	20.9572	4.38	1.28	2.4	1.33	9.7	343
1	65	／	1.52	50	21.6413	6.72	1.54	3.56	1.53	9.9	243	1.52	50	21.6413					11.4	695	1.52	50	21.6413	5.53	1.28	3.39	1.28	9.1	288	1.58	60	24.0346	4.92	2.82	2.82	1.1	9.9	279
1	39	／	1.58	45	18.026	4.24	0.81	1.86	1.44	12.4	230										1.58	45	18.026	3.62	1.5	1.61	1.49	9.1	235	1.58	45	18.026	4	1.3	1.6	1.5	11.3	256
1	49	／	1.56	50	20.5457	3.45	1.36	1.58	1.01	11.4	160	1.56	52.5	21.573	3.53	1.37	1.84	0.97	10.6	216	1.5	55	24.4444	3.9	1.01	2.25	1.08	13.1	197	1.5	55	24.4444	3.49	1.64	1.86	0.92	13	288
1	64	／	1.6	57	22.2656	4.09	1.39	2.26	0.9	10.6	261	1.6	57	22.2656	4.76	0.82	3	1.08	11.4	299				4.32	1.2	2.5	0.99	6.8	119
1	45	／	1.6	46	17.9687	7.31	1.2	3.72	2.07	6.3	241	1.6	46	17.9687	4.22	1.19	2.21	1.37	6.7	267	1.6	45	17.5781	4.52	3.08	2.3	1.25	7.2	269	1.6	45	17.5781	4.81	0.95	2.12	1.81	8.9	315
1	41	／	1.59	59	23.3377	6.09	0.69	3.23	1.78	10	256	1.59	59	23.3377	5.77	1.04	2.95	1.66	7.8	257	1.65	60	22.0386	6.05	0.81	2.79	1.93	8.2	265	1.65	60	22.0386	5.13	0.6	2.59	1.71	13.1	312
1	45	／	1.6	69.5	27.1484	5.97	1.18	3.35	1.4	7.2	312	1.6	69.5	27.1484	5.33	4.28	2.64	1.33	6.2	316	1.58	70	28.0404	6.76	3.5	3.62	1.6	6.4	319	1.58	70	28.0404	5.25	3.04	2.88	1.32	6.6	331
1	36	／	1.62	53	20.1951	4.35	0.63	2.22	1.12	8.7	286										1.62	54	20.5761	3.88	0.89	1.83	1.5	7.6	203	1.62	54	20.5761	3.77	0.94	1.96	1.3	8.5	338
1	33	／	1.58	60	24.0346	4.68	1.79	2.33	1.22	6.6	348	1.58	60	24.0346	3.8	1.26	2.16	1.07	4.7	281	1.56	60	24.6548	4.39	1.17	2.47	1.18	5.4	298	1.56	60	24.6548	3.88	0.86	1.92	1.33	7.8	336
1	64	／	1.65	52	19.1001	5.73	1.29	3.03	1.41	17.3	279										1.6	55	21.4844	4.98	1.82	2.85	1.23	16.6	255
1	52	／	1.56	69	28.3531	5	3.26	2.44	0.71	11.1	214	1.59	70	27.6888	5.86	1.68	3.8	1.04	10.3	285	1.59	70	27.6888	5.45	1.44	3.35	1.06	9.3	303	1.59	70	27.6888	5.27	1.94	3.39	1.07	11	304
1	46	／	1.65	47	17.2635	4.89	0.78	2.07	1.71	10.6	245	1.65	47	17.2635	4.49	1.19	2.3	1.54	11.3	252										1.65	45	16.5289	5.49	0.69	2.75	1.85	9.8	245
1	30	／				4.57	0.76	2.26	1.4	9	264	1.55	52.5	21.8522	5.14	0.83	2.87	1.61	7.4	250	1.55	50	20.8117	4.94	1.15	2.68	1.44	13.4	276	1.55	50	20.8117	4.73	1.44	2.6	1.36	9.9	328
1	37	／	1.6	54	21.0937	4.88	0.56	2.93	1.26	10.6	252										1.59	55	21.7555	4.36	0.62	2.08	1.66	7.3	221	1.59	55	21.7555	4.65	0.8	2.08	1.56	9.6	265
1	50	／	1.6	55	21.4844	5.62	1.61	3.27	0.97	8.2	223	1.59	56	22.151	5.88	2.06	3.75	1.13	9.2	265	1.59	50	19.7777	5.52	1.5	3.06	1.32	9.2	290	1.59	50	19.7777	4.46	2.06	2.2	1.17	11.5	229
1	52	／	1.59	60	23.7332	6.11	2	2.96	1.53	7.1	335	1.59	60	23.7332	5.43	0.96	2.78	1.76	6.9	354	1.6	55	21.4844	5.79	1.36	3.1	1.69	7.1	383	1.6	55	21.4844	4.98	2.06	2.32	1.45	8.6	527
1	33	／	1.62	50	19.052	4.45	0.72	2.04	1.55	8.7	287										1.62	50	19.052	4.82	1.26	2.13	1.78	8.3	259	1.62	50	19.052	5.04	2.24	2.29	1.91	9	243
1	42	／	1.62	60	22.8624	4.9	1.07	2.9	0.92	7.1	227	1.62	60	22.8624	4.72	1.92	2.85	1.06	6.1	272	1.62	60	22.8624	5.78	2	3.29	1.17	6.9	271	1.62	60	22.8624	4.37	2.01	2.28	0.98	8.3	328
1	43	／	1.44	49.5	23.8715	4.12	2.15	1.91	1.2	9.5	273	1.44	49.5	23.8715	3.56	1.43	1.69	1.23	8.8	290	1.62	60	22.8624	4.12	2.15	1.91	1.2	9.5	273	1.62	60	22.8624	3.89	2.41	1.71	1.51	12.9	340
1	46	／	1.65	57	20.9366	5.49	1.28	3.38	0.96	7.5	200	1.6	58	22.6562	5.39	1.5	3.22	1.07	7.1	216	1.6	58	22.6562	4.84	1.73	2.95	0.94	9.2	276	1.6	58	22.6562	4.41	0.91	2.55	1	8.6	249
1	52	／	1.61	75	28.9341	5.9	1.05	3.27	1.41	7.6	242	1.62	74	28.1969	6.2	1.45	3.71	1.54	6.9	252	1.62	74	28.1969	5.01	1.33	2.87	1.27	10.5	256
1	49	／	1.56	56	23.0112	3.02	0.62	1.68	0.79	9.5	243	1.56	58	23.833	3.93	1.33	2.28	0.77	13.7	285	1.56	58	23.833	4.03	2.4	2.27	0.88	15.1	353	1.56	58	23.833	4.03	0.94	2.19	1.18	12.4	282
1	62	／	1.47	64	29.6173	4.01	1.41	2.01	1.01	11.5	270	1.53	65	27.7671	5.07	0.84	2.97	1.39	11.9	293	1.58	65	26.0375	4.49	1.38	2.47	1.07	10.4	269	1.58	65	26.0375	4.03	0.99	2.29	1.34	17.2	301
1	38	／	1.58	60.5	24.2349	4.05	3.23	1.92	0.98	8.9	312	1.58	62.5	25.0361	3.87	4.17	1.95	0.69	10.7	307	1.58	62.5	25.0361	3.62	2.4	2.06	1	9.9	349
1	47	／	1.63	64	24.0882	6.79	0.57	4.14	1.63	10.3	382	1.63	64	24.0882	5.71	2.55	3.21	1.41	15.4	377	1.63	64	24.0882	5.8	1.39	3.52	1.39	9.9	364
1	53	／	1.63	64.5	24.2764	5.57	1.81	2.93	1.4	9.2	418	1.63	64.5	24.2764	5.35	1.45	3.13	1.37	9.5	430
1	32	／	1.63	65	24.4646	3.89	1.02	2.06	1.02	8.6	341										1.65	55	20.202	3.56	0.77	1.87	1.07	8.4	283	1.65	55	20.202	3.46	0.96	1.91	1.07	12	266
1	46	／	1.57	60	24.3418	5.33	8.09	1.35	0.67	9.3	223										1.58	60	24.0346	5.94	11.54	1.62	0.62	10.8	350
1	43	／	1.54	51	21.5045	4.99	1.36	2.8	1.29	7.3	243	1.53	50	21.3593	4.22	1.16	2.35	1.16	6.7	297	1.53	50	21.3593	4.12	1.28	1.99	1.29	10.9	338	1.53	50	21.3593	3.58	1.46	1.45	1.36	8.3	277
1	58	／	1.66	62	22.4996	5.32	0.84	3.14	1.27	10.4	348	1.66	62	22.4996	5.54	1.49	3.42	1.23	14.6	290										1.66	62	22.4996	5.26	2.13	3.18	1.34	12.8	325
1	33	／	1.6	55	21.4844	5.01	1.6	2.83	1.2	7.7	296	1.6	54	21.0937	5.15	2.14	2.7	1.14	8.3	320	1.6	54	21.0937	4.32	1.58	2.4	1.1	8.1	265	1.6	54	21.0937	3.84	1.2	1.77	1.21	7.2	272
1	40	／	1.6	67.5	26.3672	5.09	1.42	2.68	1.63	12.4	214	1.6	67.5	26.3672	5.26	2.7	2.81	1.23	11.9	277	1.6	67.5	26.3672	4.13	0.92	1.87	1.57	10.4	204	1.6	67.5	26.3672	4.41	1.8	2.25	1.34	13.6	285
1	42	／	1.57	48	19.4734	3.37	1.06	1.59	1.17	9.4	239	1.56	48	19.7239	3.36	1.75	1.81	0.92	12.1	278	1.56	48	19.7239	3.13	1.08	1.39	1.05	12.6	334	1.56	48	19.7239	3.08	1.04	1.42	1.11	11.2	257
1	37	／	1.62	61	23.2434	4.19	0.85	2.06	1.22	9.2	217	1.62	61	23.2434	3.86	0.97	2.07	1.29	14.4	274	1.62	61	23.2434	4.11	1.63	1.76	1.37	8.9	224	1.62	61	23.2434	4.61	0.67	2.24	1.55	11.2	309
1	47	／	1.68	49	17.3611	4.53	0.73	2.31	1.48	8.2	237	1.68	49	17.3611	4.02	0.86	1.91	1.51	10.4	275	1.68	49	17.3611	3.83	0.76	1.79	1.38	12.6	296	1.68	49	17.3611	4.37	0.63	1.88	1.84	10.3	258
1	43	／	1.6	55	21.4844	5.31	1.63	2.7	1.5	9.9	308	1.6	54	21.0937	4.64	1.25	2.42	1.09	11.9	283	1.6	54	21.0937	3.74	2.63	1.87	0.92	8.7	328	1.6	54	21.0937	4.24	1.2	2.12	1.46	11.1	293
1	49	／	1.65	60	22.0386	4.87	1.04	2.02	2.02	9.2	251	1.65	60	22.0386	4.45	2.14	1.96	1.56	13.8	301	1.65	60	22.0386	6.83	1.39	3.79	1.52	13	313	1.64	59.7	22.1966	6.98	1.21	3.42	2.08	11.5	305
1	47	／	1.58	74	29.6427	4.67	2.72	2.43	1.07	8.4	331	1.58	74	29.6427	4.56	2.73	2.29	1.09	10.3	326	1.58	74	29.6427	4.03	2.06	2.05	1.19	9.3	337
1	33	／	1.6	55	21.4844	6.97	1.07	4.48	1.39	10.2	337	1.6	58	22.6562	6.47	3.28	3.76	0.88	10.7	341	1.6	58	22.6562	5.36	3.4	2.99	0.96		353	1.57	60	24.3418	5.65	1.86	3.69	0.94	9.1	419
1	44	／	1.65	54	19.8347	3.61	1.03	1.88	0.9	14.3	292	1.65	55	20.202	3.44	2.21	1.75	0.77	16.6	336	1.65	55	20.202	2.91	1.42	1.5	0.84	14.2	284	1.65	55	20.202	3.55	1.41	1.7	1.1	16.3	387
1	42	／	1.52	46	19.91	2.83	0.42	0.76	1.42	7.6	226	1.52	46	19.91	2.47	0.49	0.77	1.34	11.5	276	1.52	46	19.91	2.72	0.59	0.86	1.55	9	297	1.52	46	19.91	2.71	0.36	0.71	1.7	10.2	260
1	43	／	1.67	58	20.7967	3.32	0.86	1.35	1.36	8.2	246	1.67	58	20.7967	3.37	1.55	1.31	1.43	10.7	244	1.67	58	20.7967	3.04	1.02	1.11	1.45	10.4	260	1.67	58	20.7967	3.17	1.27	1.37	1.37	10.6	240
1	45	／	1.6	65.5	25.5859	4.75	1.73	2.82	1.05	5.9	255	1.6	65.5	25.5859	4.62	1.67	2.46	1.23	8.7	287	1.6	65.5	25.5859	4.66	1.79	2.36	1.36	8.3	243	1.6	65.5	25.5859	4.59	1.43	2.21	1.61	7.4	270
1	65	／	1.51	62	27.1918	8.12	4.32	4.68	1.3	9.1	341	1.51	62	27.1918	6.19	2.74	3.56	1.12	11.1	414	1.51	62	27.1918	5.57	2.21	3.38	1.23	10.5	391	1.51	62	27.1918	5.7	1.9	3.36	1.2	11.4	397
1	59	／	1.62	59	22.4813	5.2	0.87	3.06	1.17	16.9	246	1.62	59	22.4813	3.9	0.96	2.03	1.12	14	258	1.62	59	22.4813	3.97	0.49	2.05	1.55	11.6	274	1.62	59	22.4813	4.14	0.42	1.9	1.81	17.5	292
1	46	／	1.58	55	22.0317	4.03	0.76	1.55	1.85	22.2	230	1.58	57.5	23.0332	3.86	1.25	1.53	1.64	28.6	308	1.58	57.5	23.0332	3.25	1.28	1.27	1.24	22	271	1.58	57.5	23.0332	4.39	1.24	1.44	2.35	26.6	295
1	50	／	1.6	53	20.7031	5.41	1.48	3.22	0.97	18.8	374										1.6	53	20.7031	4.53	1.21	2.62	0.99	14.8	301	1.6	53	20.7031	5.25	1.12	3.17	1.21	14	259
1	57	／	1.6	65	25.3906	6.12	1.36	3.48	1.28	15	298	1.6	65	25.3906	6.06	1.91	3.28	1.4	13.4	378	1.6	65	25.3906	6.22	1.92	3.35	1.49	11.7	373	1.6	65	25.3906	5.87	3.33	3.25	1.14	14.5	342
1	41	／	1.56	55	22.6003	5.77	0.78	2.85	1.75	4.8	132	1.56	55	22.6003	4.7	1.28	2.1	1.99	6.4	186	1.56	55	22.6003	5	0.7	2.27	1.99	7	151	1.56	55	22.6003	5.25	1.17	2.23	2.11	6.9	220
1	39	／	1.56	47	19.313	4.96	1.25	2.71	1.26	17.8	296	1.56	47.5	19.5184	4.84	0.99	2.85	1.36	12.2	313	1.56	47.5	19.5184	4.94	1.29	2.64	1.36	12.7	374	1.56	47.5	19.5184	4.71	0.9	2.66	1.54	12.5	320
1	43	／	1.65	65	23.8751	4.3	1.86	1.71	1.6	9.6	372	1.65	65	23.8751	4.31	1.99	2.05	1.47	11.6	441	1.65	67	24.6097	3.5	3.86	1.26	1.16	9.6	338
1	57	／	1.6	55	21.4844	6.39	1.06	3.99	1.42	10.5	265	1.6	55	21.4844	6.24	1.35	4.03	1.18	10.2	309	1.6	55	21.4844	5.99	2.01	3.42	1.21	10.8	316	1.6	55	21.4844	5.21	3.56	3.04	1.22	13.8	344
1	59	／	1.58	50	20.0288	5.66	1.22	3.45	1.27	13.8	322	1.58	51	20.4294	5.34	1.11	3.09	1.13	11.6	365	1.58	51	20.4294	5.14	1.71	2.89	1.01	12.3	410	1.58	51	20.4294	5.15	1.67	3.1	1.23	12.7	329
1	55	／	1.5	57.5	25.5556	4.9	1.86	2.53	1.38	9.3	277	1.5	57.5	25.5556	4.81	1.36	2.76	1.29	8	225										1.5	57.5	25.5556	5.13	0.75	2.77	1.66	10.5	242
1	65	／	1.63	51.5	19.3835	4.87	1.91	2.79	0.93	10	269	1.63	51.5	19.3835	4.75	5.45	2.02	0.82	9.6	248	1.63	51.5	19.3835	4.82	2.39	2.55	1.02	8.8	286	1.63	51.5	19.3835	3.65	3.43	1.69	0.82	11.7	284
1	37	／	1.53	40	17.0874	3.42	0.81	0.99	1.86	7.2	217	1.55	39	16.2331	3.48	0.56	0.93	2.12	8	206	1.55	39	16.2331	3.49	0.82	1.06	1.86	6.9	216	1.55	39	16.2331	3.15	0.64	0.88	1.83	11	240
1	45	／	1.53	51.5	22.0001	3.96	2.97	2.06	1.02	7.6	258	1.53	51.5	22.0001	5.27	8.14	1.63	0.71	9.3	402	1.53	51.5	22.0001	4.52	3.85	2.04	1.15	8.7	320	1.53	51.5	22.0001	4.71	9.53	1.3	0.6	8.2	262
1	51	／	1.57	49	19.8791	5.29	0.94	3.08	1.44	12.3	245	1.57	49	19.8791	4.54	1.11	2.18	1.45	13.3	235	1.57	49	19.8791	4.63	1.59	2.54	1.22	12.6	258	1.57	49	19.8791	4.26	0.82	2.29	1.43	13	410
1	61	／	1.56	50	20.5457	5.14	0.8	2.28	2.22	10.9	211	1.56	50	20.5457	5.92	1.31	2.9	1.9	13.6	210	1.56	50	20.5457	6.1	1.23	2.7	2.2	10.9	223
1	56	／	1.56	45	18.4911	4.8	0.53	2.55	1.62	9.5	178	1.6	46	17.9687	6.06	1	3.38	1.61	9.7	217	1.6	46	17.9687	5.19	1.19	2.67	1.55	8.9	271	1.6	46	17.9687	4.22	0.73	2.31	1.35	12	191
1	43	／	1.62	58.5	22.2908	4.78	1.02	2.39	1.71	9.3	256										1.6	55	21.4844	4.67	0.84	2.27	1.6	10.3	268	1.6	55	21.4844	3.89	1.04	1.89	1.49	10.4	272
1	52	／	1.59	66.5	26.3043	7.61	2.6	4.71	1.37	12.1	374	1.59	66.5	26.3043	7.92	2.61	4.86	1.09	11.3	321										1.58	62.5	25.0361	5.43	3.12	3.19	1.03	13.1	430
1	41	／	1.5	42.5	18.8889	3.77	0.61	2.18	1.18	7.5	290	1.5	42.5	18.8889	3.11	1.25	1.41	1.07	7.5	298	1.5	42.5	18.8889	3.22	2.3	1.4	1.01	8	326	1.5	42.5	18.8889	3.24	2.25	1.43	1.24	9.4	374
1	50	／	1.58	56	22.4323	3.23	2.21	1.32	1.35	8.7	283	1.58	57	22.8329	4.24	4.88	1.41	1.18	9.6	306	1.58	57	22.8329	4.63	6.95	1.14	0.94	9.3	332	1.58	57	22.8329	4.47	7.63	1.39	0.86	10.9	414
1	59	／	1.61	55	21.2183	5.08	1.04	2.78	1.53	11.6	383	1.65	55	20.202	3.94	1.4	2.08	1.03	11.9	424	1.65	55	20.202	4.06	1.17	2.27	1.08	13.1	443	1.65	55	20.202	3.82	1.16	2.17	1.18	12.8	446
1	50	／	1.59	60	23.7332	3.57	2.05	1.56	1.17	9.3	219	1.59	60	23.7332	3.25	2.62	1.21	1.3	7.6	223	1.59	60	23.7332	3.46	2.13	1.38	1.45	9.4	273
1	63	／	1.67	58	20.7967	5.47	1.04	3.38	1.24	7.2	368	1.67	58	20.7967	5.75	1.29	3.33	1.39	9.3	310	1.67	58	20.7967	5.51	1.22	3.36	1.29	14.6	351
1	46	／	1.58	66.5	26.6384	4.9	1.35	2.76	1.39	9	289	1.58	66.5	26.6384	4.72	1.26	2.07	1.76	9.3	274	1.58	66.5	26.6384	4.8	1.56	2.5	1.43	13.5	303	1.58	67	26.8386	3.84	2.09	1.83	1.43	10.3	274
1	64	／	1.56	52.5	21.573	6.55	0.79	2.99	2.37	14	241	1.56	54	22.1893	6.29	1.51	3.11	1.92	12.5	247	1.54	56	23.6128	7.14	1.3	3.91	1.98	12.9	280	1.54	56	23.6128	5.8	1.83	3.01	1.86	12.5	284
1	37	／	1.68	64	22.6757	5.89	0.56	2.76	1.91	8.4	255										1.67	62	22.231	4.32	0.79	1.76	1.95	9.2	296	1.67	62	22.231	4.57	0.69	1.91	2.12	9.3	248
1	23	／	1.58	51	20.4294	4.45	0.87	1.95	1.7	11.1	234	1.58	51	20.4294	3.48	1.27	1.31	1.52	11.4	206	1.58	51	20.4294	3.37	1.15	1.51	1.32	12.2	249	1.58	51	20.4294	3.78	1.07	1.95	1.32	9.7	329
1	52	／	1.56	57.5	23.6275	4.43	2.02	2.3	1.06	8.2	291	1.56	57.5	23.6275	4.29	1.22	2.55	1.12	13.2	323										1.56	57.5	23.6275	5.44	1.28	3.43	1.22	11.3	277
1	62	／	1.55	53	22.0604	6.17	1.67	3.29	1.75	10.8	285	1.55	53	22.0604	6.02	2.05	3.35	1.5	12.6	330	1.55	53	22.0604	5.72	2.18	3.25	1.39	12.7	375	1.55	53	22.0604	5.5	2.06	3.22	1.39		335
1	49	／	1.61	54	20.8325	4.18	0.94	2.02	1.37	9.9	221	1.61	54	20.8325	3.86	1.19	1.54	1.47	10.6	261										1.61	54	20.8325	3.24	1.04	1.38	1.35	10.3	266
1	49	／	1.49	67.5	30.404	5.49	1.97	2.97	1.12	12.1	297	1.49	67.5	30.404	4.6	3.91	2.18	0.98	10.7	367	1.49	67.5	30.404	4.27	4.17	1.95	1	9.4	371	1.49	67.5	30.404	4.26	3.1	2.18	1.23	10.6	387
1	62	／	1.58	71	28.441	5.75	1.46	3.41	1.29	11.4	393	1.6	70	27.3437	5.72	1.3	3.46	1.2	12.1	433	1.6	70	27.3437	4.78	1.49	2.73	1.11	12.9	392	1.6	70	27.3437	5.21	1.44		1.3		393
1	45	／	1.65	60	22.0386	5.17	1.07	2.69	1.43	8	248	1.65	59	21.6713	3.93	2.01	2.05	1.2	7.4	276	1.65	59	21.6713	4.98	2.61		1.27		206	1.65	59	21.6713	4.73	1.08	2.35	1.77	9.6	327
1	46	／	1.59	64	25.3155	4.56	0.9	2.27	1.52	8.3	262	1.59	64	25.3155	4.42	3.51	2.04	1.14	9.3	273	1.59	64	25.3155	4.14	2.49	1.99	1.35	9.3	279	1.59	64	25.3155	4.38	0.99	1.93	1.87	9.8	285
1	44	／	1.55	48	19.9792	4.77	1.34	2.73	1.22	8.8	213	1.55	48	19.9792	4.59	1.35	2.53	1.18	11.1	262	1.55	48	19.9792	5.38	2.33	3.14	1.15	13.7	266	1.55	48	19.9792	4.89	1.66	2.97	1.35	11.3	313
1	47	／	1.58	49	19.6283	4.44	4.14	2.19	0.83	10.9	234	1.59	49	19.3821	4.07	3.02	2	1.07	11.9	256	1.59	49	19.3821	3.58	4.27	1.69	1.05	10.3	224
1	65	／	1.6	58	22.6562	5.26	5.16	2.37	0.85	49.1	322	1.63	60	22.5827	4.54	3.19	2.57	0.83	52.9	452	1.63	60	22.5827	5.02	4.17	2.76	0.92	57.8	426	1.63	60	22.5827	4.86	3.84	2.58	0.98	50.5	382
1	41	／	1.56	50.5	20.7512	4.49	0.79	2.48	1.46	8.7	176	1.56	50.5	20.7512	2.99	1.12		1.12		177	1.56	50.5	20.7512	3.58	0.9	1.91	1.23	7.2	147
1	57	／	1.52	50	21.6413	5.58	2.11	2.92	1.39	12.7	377	1.52	50	21.6413	5.39	2.15	3.2	1.16	14	375	1.52	50	21.6413	4.85	1.38	2.92	1.33	11	309
1	41	／	1.68	58	20.5499	5.01	0.98	2.35	1.8	9.5	280	1.68	58	20.5499	5.06	0.81	2.52	1.81	9.7	293	1.68	58	20.5499	4.45	0.82	2.27	1.65	8.4	267	1.68	58	20.5499	4.76	0.65	2.12	1.98	9.7	307
1	52	／	1.65	70	25.7117	4.64	1.42	2.77	1.05	12.1	250										1.64	70	26.0262	4.31	5.42	2.01	1.04	14.1	255	1.64	70	26.0262	4.47	4.26	2.17	1.12	12	283
1	49	／	1.57	50	20.2848	5.68	0.84	3.44	1.27	11.1	317	1.57	50	20.2848	4.5	1.12	2.68	1.14	12.3	235	1.57	50	20.2848	4.7	1.1	2.94	1.38	11	270	1.57	50	20.2848	5.42	1.07	3.18	1.42	10	228
1	30	／	1.59	57.5	22.7444	3.15	0.6	1.21	1.44	7.2	203										1.59	58	22.9421	3.41	0.79	1.45	1.45	7.7	233	1.59	58	22.9421	3.13	0.54	1.39	1.45	8.5	242
1	35	／	1.6	56.5	22.0703	3.99	0.99	1.9	1.32	10.2	246	1.6	50	19.5312	3.58	2.12	1.68	1.35	11.3	301	1.57	55	22.3133	3.58	2.34	1.73	1.3	10.4	289
1	45	／	1.6	54	21.0937	5.07	1.2	2.5	1.65	8.5	253	1.6	54	21.0937	4.05	0.93	1.88	1.66	9.2	263	1.6	54	21.0937	4.46	1.1	2.25	1.83	9.5	300	1.6	54	21.0937	4.45	0.94	2.12	1.85	9.5	294
1	52	／	1.58	55	22.0317	4.33	1.04	2.57	0.95	9.2	311	1.58	55	22.0317	4.73	1.98	2.77	1.03	10.8	354	1.58	55	22.0317	4.48	1.04	2.74	1.14	9.4	267	1.58	55	22.0317	4.89	1	2.98	1.15	9	251
1	61	／	1.62	50	19.052	4.82	0.94	2.09	1.9	13.5	285	1.62	50	19.052	5.32	1.23	2.61	1.84	13.1	307	1.62	50	19.052	4.84	1.2	2.54	1.73	13.5	232	1.62	50	19.052	5.48	0.81	2.86	1.9	12.2	234
1	52	／	1.6	60	23.4375	6.55	2.1	3.47	1.6	11.7	319	1.6	60	23.4375	6.04	2.64	3.31	1.45	12.4	296	1.6	60	23.4375	6.26	2.43	3.55	1.58	9.6	345
1	44	／	1.62	56	21.3382	4.49	0.84	2.26	1.54	9.6	318	1.62	56	21.3382	4.05	1.08	2.08	1.46	10.7	310	1.62	56	21.3382	3.65	0.97	1.74	1.48	9.4	267	1.62	56	21.3382	3.81	1.93	1.79	1.46	9.7	270
1	48	／	1.6	55	21.4844	4.94	0.45	2.5	1.67	9.3	219	1.6	55	21.4844	4.41	0.63	2.19	1.69	11.4	272	1.6	55	21.4844	4	0.69	1.87	1.64	9.7	220
1	33	／	1.66	51	18.5078	5.14	0.5	3	1.36	16.2	292	1.66	51	18.5078	6.55	2.07	3.52	2.05	9.7	247	1.66	51	18.5078	4.46	1.48	2.5	1.24	12.1	242
1	54	／	1.63	73	27.4756	5.38	1.36	2.73	1.63	10.1	382	1.63	75	28.2284	5.62	1.42	3.07	1.64	9.9	309	1.63	75	28.2284	3.84	0.91	1.93	1.38	7.8	252
1	61	／	1.51	60	26.3146	5.13	7.4	1.98	0.56	10.9	346	1.5	60	26.6667	5.2	6.13	2.66	0.52	10.1	318	1.5	60	26.6667	5.39	4.03	3.17	1.14	10.1	384
1	48	／	1.55	58	24.1415	5.77	1.08	3.16	1.78	12.2	207	1.55	58	24.1415	5.92	1.45	3.5	1.66	11.4	227	1.55	58	24.1415	5.86	1.26	3.44	1.82	12.7	196
1	42	／	1.69	70	24.5089	4.37	1.18	2.58	1.08	9.1	350	1.69	70	24.5089	4.68	1.45	2.77	1.26	8.8	347	1.69	70	24.5089	4.3	0.89	2.49	1.22	7.3	307
1	37	／	1.55	46	19.1467	4.81	0.61	2.52	1.58	7.4	208	1.55	46	19.1467	3.7	0.82	1.67	1.44	8.6	247	1.55	46	19.1467	4.1	0.93	2.01	1.5	7.9	277
1	31	／	1.63	47.7	17.9533	3.68	0.58	1.73	1.37	9.5	229	1.65	49	17.9982	3.21	0.83	1.43	1.4	8.1	220	1.65	49	17.9982	3.85	0.95	1.72	1.63	8.3	232
2	57	1	1.65	64	23.5078	5.46	2.07	2.69	1.16	13.3	379	1.65	61	22.4059	6.03	2.53	3.12	1.26	12.8	377	1.65	65	23.8751	5.66	2.14	3.26	1.07	12.4	367	1.65	65	23.8751	5.49	1.95	3.25	1.2	12.2	396
2	42	1	1.6	55	21.4844	4.13	0.69	2.04	1.89	14.6	292	1.63	55	20.7008	3.89	1.4	2.02	1.58	10.8	275	1.63	52	19.5717	3.68	1.28	2.25	1.13	21.47	283	1.63	52	19.57	3.42	1.14	1.5	1.48	11.7	271
2	61	1	1.5	58	25.7778	6.09	4.05	4.17	1.34	15.1	263	1.55	57.5	23.9334	6.46	3.83	4.36	1.45	17.9	336	1.55	56	23.3091	5.94	5.67	4.05	1.07	17.56	353	1.55	56	23.31	6.81	4.48	3.81	1.04	21.3	369
2	64	1	1.6	56	21.875	5.85	1.3	3.25	1.99	16	304	1.6	54	21.0937	5.74	1.81	3.32	2.01	14	276	1.6	59	23.0469	6.55	1.74	4.1	1.41	8.1	336
2	55	1	1.58	55	22.0317	4.38	0.96	1.81	1.97	9.3	196	1.58	55	22.0317	3.42	2.91	1.39	1.23	9.5	191	1.58	54	21.6311	5.45	2.05	2.5	1.38	10.5	312									328
2	62	1	1.65	61	22.4059	6.97	2.57	4.11	1.09	8	319	1.65	60.5	22.2222	7.34	2.78	4.42	1.02	7.5	278	1.65	63	23.1405	5.79	3.23	3.43	0.78	6.9	291	1.65	63	23.1405	5.97	2.23	3.7	0.92	8.6	347
2	56	1	1.53	52	22.2137	4.51	1.47	2.51	1.07	8.1	205	1.53	51	21.7865	4.46	1.56	2.53	0.94	8.5	218	1.53	52	22.2137	5.16	2.33	3.14	1.04	6.8	201				5.07	1.86	3.22	1.12	8.4	261
2	49	1	1.54	54	22.7694	5.99	1.21	3.33	2.02	7.9	275	1.54	54	22.7694	4.27	1.95	2.82	1.24	8.3	253	1.54	50	21.0828	4.59	1.45	2.67	1.24	11.1	310	1.54	50	21.0828	4.76	1.19	2.39	1.66	7.6	267
2	37	1	1.58	58	23.2335	5.06	1.17	2.79	1.48	8.5	301	1.58	59.5	23.8343	6.16	1.25	3.45	1.69	7.1	283	1.58	58	23.2335	4.75	2.58	2.26	1.18	8.2	262	1.58	58	23.2335	4.53	1.77	2.22	1.57	12	270
2	30	1	1.58	46	18.4265	4.03	0.79	1.78	1.95	7.2	225	1.58	46	18.4265	3.55	0.53	1.83	1.49	7.5	221	1.58	45	18.026	3.79	1.05	1.96	1.48	6.62	232	1.58	45	18.026	3.12	1.14	1.35	1.49	6.5	240
2	64	1	1.57	53	21.5019	5.56	1.39	2.96	1.57	10.9	224	1.57	53	21.5019	6.05	3.26	3.14	1.26	9.5	277	1.57	53	21.5019	5.47	1.98	3.13	1.33	9.8	259	1.57	53	21.5019	5.54	1.77	2.99	1.52	14.1	242
2	60	1	1.63	59	22.2063	5.48	0.76	3.04	1.77	11.4	249	1.63	60	22.5827	5.91	0.95	3.72	1.58	10.5	200	1.64	63.5	23.6095	5.82	1.09	3.63	1.66	7.9	210	1.64	63.5	23.6095	5.98	1.25	3.71	1.46	9.7	225
2	51	1	1.63	57	21.4536	4.86	0.54	2.6	1.73	9.4	301	1.65	57	20.9366	5.3	0.76	2.99	1.63	8.8	288	1.63	62	23.3355	5.17	0.8	2.63	1.56	8.6	312	1.63	62	23.3355	5.09	1.3	2.59	1.53	11.6	285
2	50	1	1.68	58.5	20.727	4.9	1.01	2.9	1.45	8	237	1.68	57.5	20.3727	3.79	1.58	2.26	0.99	9.8	228	1.68	53	18.7783	4.17	1.89	2.37	0.87	7.9	260	1.68	53	18.7783	4.78	1.44	2.62	1.48	7.7	239
2	50	1	1.6	79	30.8594	7	3.31	4.27	1.02	9.7	293	1.6	79	30.8594	7.6	3.09	5.23	1.26	7.9	290	1.6	80	31.25	6.48	2.97	4.45	0.84	10	403	1.6	80	31.25	6.94	4.27	4.19	0.74	7.7	385
2	41	1	1.58	45	18.026	3.14	0.96	1.19	1.22	10.1	269	1.58	45	18.026	3.75	1.49	1.54	1.25	8.2	407	1.58	45	18.026	3.35	2	1.47	1.18	8.4	285	1.58	48	19.2277	2.83	1.2	1.13	1.35	9.6	433
2	43	1	1.6	54	21.0937	4.43	0.49	1.92	1.67	5.6	214	1.6	52	20.3125	3.92	1.04	2	1.34	6.4	268	1.6	54	21.0937	3.95	1.48	1.98	1.2	6.2	221	1.6	54	21.0937	3.44	0.7	1.38	1.52	8.4	250
2	56	1	1.5	59.5	26.4444	4.84	0.62	2.62	1.19	10.2	289	1.5	59.5	26.4444	4.83	0.96	2.77	1.06	9	330	1.52	61	26.4024	4.97	1.04	2.77	1.16	7.5	304	1.52	61	26.4024	4.41	1.74	2.42	1.01	8.5	317
2	50	1	1.62	51	19.433	4.68	0.49	2.64	1.71	8.9	237	1.62	51	19.433	4.79	0.61	2.55	1.49	7.7	191	1.61	53	20.4467	4.78	0.6	2.49	1.56	9.2	190	1.61	53	20.4467	5.19	0.62	2.83	1.73	7.6	221
2	53	1	1.55	53	22.0604	7.19	1.8	3.61	1.74	10.7	289	1.55	53	22.0604	5.98	1.6	3.05	1.75	11.7	315	1.56	60	24.6548	5.94	2.41	3.48	1.5	10.7	280
2	61	1	1.6	51.5	20.1172	5.43	0.92	3.4	1.3	10.8	335	1.6	51	19.9219	5.46	1.24	3.35	1.35	10.4	300	1.6	51	19.9219	5.66	1.64	3.39	1.26	7.7	329	1.6	50	19.5312	5.07	1.49	2.75	1.25	10.2	303
2	42	1	1.6	56	21.875	4.31	0.7	2.17	1.45	8.9	222	1.6	59.5	23.2422	3.86	1.22	2.17	1.24	9.4	300	1.6	70	27.3437	4.94	1.46	3.01	1.21	9.1	246
2	46	1	1.59	51	20.1733	6.8	1.38	4.08	1.81	11.9	246	1.59	63	24.9199	5.69	1.48	3.51	1.28	10.2	197	1.59	63	24.9199	6.18	3.03	3.93	1.23	7.9	311	1.59	63	24.9199	6.5	1.55	4.03	1.7	7.4	297
2	43	1	1.58	60	24.0346	4.59	0.9	3.15	1.22	7.2	172	1.58	62	24.8358	4.68	0.97	2.77	1.45	10	199	1.58	62.5	25.0361	5.23	3.2	3.59	1.14	7.5	198	1.58	62.5	25.0361	5.28	1.68	3.38	1.08	9.5	239
2	48	1	1.65	63	23.1405	4.44	0.8	2.42	1.32	8.1	224	1.62	62	23.6244	5.42	1.39	2.42	1.41	8.1	266	1.62	63	24.0055	5.56	2.15	3.55	1.14	6.2	236	1.62	63	24.0055	4.84	1.6	2.9	1.26	6.8	232
2	54	1	1.63	55	20.7008	4.99	1.22	2.82	1.38	13.4	200	1.62	55	20.9572	6.45	2.34	3.78	1.44	13	204	1.62	50	19.052	4.62	1.01	3.05	0.98	12.1	217
2	42	1	1.68	71	25.1559	4.76	2.7	2.86	1.4	11.9	334	1.68	70	24.8016	3.72	3.01	1.91	1.17	10.2	351	1.68	75	26.5731	5.18	4.68	3.34	1.22	6.9	349	1.68	75	26.5731	6.29	5.88	3.31	1.17	10.8	512
2	47	1	1.58	45	18.026	5.64	1.45	2.63	1.69	9.8	241	1.58	45	18.026	6.21	1.63	3.36	1.55	9.4	245	1.58	45	18.026	5.01	1.75	2.45	1.6	7.7	238	1.58	50	20.0288	5.63	1.4	3.02	1.7	8.4	247
2	58	1	1.5	45	20	4.01	0.77	2.29	1.29	11.6	293	1.5	43.5	19.3333	2.49	1.36	1.62	0.58	10.4	186	1.5	46	20.4444	5.61	1.2	3.53	1.77	18.6	205
2	49	1	1.7	59.5	20.5882	4.49	0.83	2.54	1.43	7.7	333	1.7	60	20.7612	4.94	1.39	3.12	1.53	8.6	317	1.7	64	22.1453	4.66	1.37	2.77	1.21	8	313
2	55	1	1.58	70	28.0404	6.72	0.83	4.17	1.65	11.8	300	1.58	69	27.6398	6.8	0.93	4.29	1.6	9.8	342	1.58	75	30.0433	6.5	0.81	4.5	1.42	9.5	235	1.58	75	30.0433	6.16	1.24	3.71	1.43	10.5	318
2	39	1	1.63	60	22.5827	5.64	1.03	3.32	2.1	7.6	249	1.63	60	22.5827	4.78	2.21	2.64	1.51	7.5	240	1.63	62.5	23.5237	6.36	1.91	3.97	1.49	9.7	310	1.63	62.5	23.5237	5.8	1.69	3.27	1.59	7.6	295
2	57	1	1.6	63	24.6094	4.73	1.52	2.51	1.08	12.6	376	1.6	62	24.2187	5.65	0.94	3.09	1.44	12.7	389	1.6	67	26.1719	5.07	1.95	2.83	1.1	9.7	318	1.6	67	26.1719	4.09	0.89	2.33	1.04		406
2	50	1	1.62	70	26.6728	5.56	1.85	3.16	1.43	12	286	1.62	70	26.6728	4.11	3.21	2.73	1.04	11.4	264	1.62	69	26.2917	6.02	6.18	3.15	0.71	10.2	362	1.62	69	26.2917	5.8	1.98	3.58	1.29	9.7	285
2	61	1	1.65	51	18.7328	4	1.66	2.23	1.62	13.3	190	1.68	57	20.1956	4.31	1.17	2.2	1.49	10.2	196	1.65	50	18.3655	3.94	1.46	2.04	1.16	9.8	209	1.65	50	18.3655	4.89	1.7	2.32	1.44	10.7	223
2	62	1	1.57	53.5	21.7047	5.43	2.56	3.57	1.3	10.1	298	1.57	52	21.0962	6.08	2.31	3.91	1.7	11	285	1.57	57	23.1247	6.84	2.5	4.54	1.27	8.6	223	1.57	57	23.1247	4.98	1.93	2.97	1.15	9.1	323
2	53	1	1.62	70	26.6728	7.87	1.15	5.01	1.29	11.5	336	1.63	66.7	25.1044	6.03	3.68	3.54	0.98	11.2	311	1.57	66.5	26.9788	5.79	2.51	3.54	1.18	10.7	305	1.57	66.5	26.9788	6.82	2.35	4.47	1.01	13.9	347
2	50	1	1.58	56	22.4323	4.88	1.03	2.42	1.69	8.9	228	1.58	56	22.4323	5.35	2.3	2.81	1.41	10.1	288	1.58	53.8	21.551	5.17	2.31	2.94	1.19	7.6	314	1.58	53.8	21.551	5.26	2.94	2.88	1.27	8.4	293
2	53	1	1.65	65	23.8751	5.12	0.9	3	1.18	12	292	1.65	70	25.7117	5.26	1.07	3.03	1.1	11.5	326	1.65	73	26.8136	4.53	1.11	2.91	0.93	8.4	221	1.65	73	26.8136	4.66	1.38	2.91	1.08	10.1	336
2	34	1	1.6	52	20.3125	5.43	1.39	3.66	1.49	11.2	250	1.6	52	20.3125	4.75	1.53	3.15	1.08	9	281	1.6	52	20.3125	4.98	3.59	3.19	0.86	9.8	300	1.6	52	20.3125	5.44	1.48	3.48	1.47	9.3	274
2	60	1	1.45	42	19.9762	4.49	0.76	2.04	1.72	13.6	215	1.5	42	18.6667	4.36	0.88	2.17	1.52	12.2	291	1.5	40	17.7778	4.59	2.4	2.64	1.03	12.6	307	1.5	40	17.7778	4.99	1.98	2.76	1.23	29	252
2	47	1	1.65	62	22.7732	3.38	0.89	1.79	1.1	7.7	210	1.65	62	22.7732	4.06	2.13	2.14	1.1	10.2	248	1.65	62	22.7732	3.88	2.86	2.23	0.75	8.7	326	1.65	62	22.7732	4.6	1.15	2.65	1.28	8	410
2	56	1	1.65	83	30.4867	5.69	1.26	3.23	1.63	10.8	380	1.65	80	29.3848	5.26	1.6	2.95	1.38	10.8	414	1.65	75	27.5482	5.19	2.07	3.07	1.26	7	333	1.65	75	27.5482	6.05	1.66	3.58	1.66	9.6	355
2	34	1	1.57	42	17.0392	4.39	0.5	2.1	1.57	9.1	247	1.57	42.5	17.2421	3.12	1.03	1.39	1.24	8	199	1.57	44	17.8506	4.22	0.97	2.72	1.15	8.8	233
2	49	1	1.67	59	21.1553	4.48	1.61	2.13	1.48	8	283	1.67	59	21.1553	4.27	1.4	2.34	1.15	9.5	329	1.67	61	21.8724	4.76	1.39	3.05	1.22	6.4	241	1.67	61	21.8724	4.01	1.42	1.9	1.61	6.7	308
2	37	1	1.55	59	24.5578	6.14	1.17	4.19	0.94	8.3	300	1.55	58	24.1415	4.92	2.78	3.3	0.7	8.3	184	1.55	61.5	25.5983	5.49	2.42	3.96	0.57	8.3	264	1.55	61.5	25.5983	4.86	6.27	2.83	0.48	8	312
2	56	1	1.58	59	23.634	3.99	1.37	1.94	1.25	8	259	1.58	57.5	23.0332	5.23	2.24	2.66	1.42	7.8	295	1.55	59	24.5578	3.38	1.52	1.93	0.91	7.9	229	1.62	60	22.8624	4.77	1.68	2.63	1.34	5.3	277
2	42	1	1.58	57	22.8329	5.5	0.99	2.98	1.71	9.2	244	1.58	57	22.8329	4.89	1.55	3.1	1.32	9.8	261	1.58	61	24.4352	5.6	1.83	3.51	1.19	7.1	289	1.58	61	24.4352	5.68	1.27	3.08	1.73	8.8	290
2	53	1	1.6	77	30.0781	5.1	1.71	2.98	1.34	7.3	280	1.6	67.5	26.3672	5.73	2.71	3.47	1.18	7.7	358	1.6	74	28.9062	5.89	2.18	3.36	1.43	6.4	354	1.6	74	28.9062	5.73	2.44	3.17	1.16	6.7	256
2	42	1										1.66	69	25.1	4.43	1.28	2.73	0.99	5.8	278	1.66	70	25.4028	5.2	1.99	3.46	0.88	7.1	283	1.66	70	25.4028	4.59	2.63	2.36	1.26	6.5	354
2	52	1	1.58	57	22.8329	5.91	1.43	4.31	0.96	8.5	253	1.58	59	23.634	5.21	2.63	3.49	0.87	8.9	252	1.58	60	24.0346	5.59	5.69	3.17	0.43	9	339	1.58	60	24.0346	4.93	4.23	2.71	0.62	7.6	323
2	56	1	1.56	60	24.6548	5.35	2.17	3.14	1.38	9.6	325	1.56	60	24.6548	5.42	1.78	3.16	1.5	9.6	294	1.56	60	24.6548	5.44	2.8	3.43	1.12	7.2	345	1.56	60	24.6548	5.55	3.3	3.23	1.41	10.5	287
2	48	1	1.6	57	22.2656	4.02	1.14	2.21	1.2	7.2	237	1.6	55	21.4844	4.25	1.47	2.21	1.3	7	251	1.6	55	21.4844	4.52	1.85	2.49	1.1	6	332
2	41	1	1.6	56	21.875	3.33	0.63	1.89	1.06	8.8	171	1.6	59	23.0469	4.75	0.89	2.62	1.44	8.5	253	1.6	58	22.6562	3.7	2.11	2.25	0.67	9.4	330	1.6	58	22.6562	4.19	0.85	2.46	1.09	8.3	173
2	47	1	1.6	57	22.2656	4.3	0.74	2.29	1.3	11	237	1.6	57.5	22.4609	4.29	0.8	2.39	1.21	10.1	248	1.6	57.5	22.4609	3.89	1.19	2.2	1.06	7	294	1.6	57.5	22.4609	4.72	0.8	2.25	1.87	10.5	277
2	63	1	1.65	58	21.3039	6.09	1.11	4.03	1.32	13	289	1.65	59	21.6713	5.83	1.89	3.19	1.51	12.3	328	1.65	57.5	21.1203	4.9	1.74	3.1	0.96	9.5	273	1.65	57.5	21.1203	6.28	1.66	3.95	1.24	11.4	329
2	52	1	1.55	57.5	23.9334	6.09	0.8	3.62	1.45	11.6	294	1.57	54.5	22.1104	5.98	0.86	3.73	1.47	11.9	340	1.57	57	23.1247	4.99	1.98	3.23	0.99	9.9	250
2	46	1	1.65	60	22.0386	3.58	1.08	2.12	0.94	10.6	195	1.65	55	20.202	3.64	1.19	2.28	1.01	9.4	272	1.65	56	20.5693	3.03	2.28	1.47	0.93	8.3	330	1.65	56	20.5693	4.32	1.68	2.85	0.89	10.2	210
2	51	1	1.6	61	23.8281	4.74	0.95	2.76	1.53	8.6	282	1.6	59	23.0469	4.03	2.21	2.27	1.15	7.6	276	1.6	59.5	23.2422	4.49	2.17	2.54	1.22	6.8	288	1.6	59.5	23.2422	4.07	1.41	2.11	1.25	8.4	228
2	49	1	1.65	58	21.3039	6.97	2	3.93	1.75	9.8	260	1.65	55	20.202	7.2	2.47	4.33	1.63	9.2	332	1.65	57	20.9366	7.03	3.76	4	1.27	6.8	284	1.65	57	20.9366	5.99	2.86	3.68	1.44	8.5	258
2	54	1										1.5	45	20	5.62	2.22	3.26	1.34	9.2	205	1.5	46	20.4444	4.43	1.54	2.59	1.16	8	182	1.5	46	20.4444	3.25	0.79	2.01	0.91	10.8	243
2	63	1	1.56	60	24.6548	8.34	1.45	5.19	1.8	8.8	329	1.56	60	24.6548	6.33	1.78	3.87	1.57	8.3	390	1.56	62	25.4767	7.44	4.01	4.44	1.31	7.2	434	1.56	62	25.4767	7.29	2.27	4.67	1.4	6.8	519
2	51	1	1.65	50	18.3655	4.96	0.95	2.33	1.52	9	160	1.65	50	18.3655	4.19	1.16	2.13	1.21	10.4	174	1.65	50	18.3655	5.81	0.66	3.21	1.76	9.2	191	1.65	50	18.3655	4.97	0.79	2.27	1.87	8.7	201
2	46	1	1.6	50	19.5312	4.6	1.3	2.74	1.04	6.8	194	1.6	51	19.9219	5.6	1.58	3.51	1.1	6.6	211	1.6	52	20.3125	4.91	1.49	3.07	0.94	6.5	242	1.6	52	20.3125	4.11	1.48	2.33	1.08	6.8	254
2	29	1	1.55	45	18.7305	4.62	0.8	2.24	1.87	9.7	179	1.55	40	16.6493	3.59	0.7	1.4	1.82	6.5	181	1.55	40	16.6493	3.25	1.25	1.76	0.92	6.2	160
2	45	1	1.58	48	19.2277	5.51	1.35	3.23	1.46	8.4	184	1.58	48	19.2277	5.47	1.09	3.03	1.75	8.7	246	1.58	46	18.4265	5.17	2.36	2.95	1.29	7.6	218
2	57	1	1.58	62	24.8358	5.55	1.94	3.38	1.28	9.6	176	1.58	62	24.8358	5.84	4.22	3.22	1.06	9.4	191	1.58	60	24.0346	5.9	2.18	3.69	1.03	7.4	136
2	34	1	1.55	47	19.563	4.95	0.49	2.14	2.1	9.5	258	1.55	46.5	19.3548	4.62	0.76	2.14	1.79	6.7	209	1.55	47	19.563	4	1.03	1.89	1.78	8	305	1.55	47	19.563	4.28	0.7	1.96	2	6.6	258
2	48	1	1.6	60	23.4375	4.19	1.56	2.26	1.21	8.4	248	1.6	59	23.0469	4.26	1.03	2.33	1.23	6.4	267	1.6	62	24.2187	4.48	1.72	2.54	1.07	6.6	337	1.6	62	24.2187	4.29	1.35	2.31	1.27	7.8	262
2	58	1	1.55	65	27.0552	5.54	2.94	3.27	1.08	9.7	310	1.55	65	27.0552	6.11	2.83	3.77	1.06	9.4	374	1.55	65	27.0552	6	2.25	3.82	1.03	8.5	296
2	65	1	1.48	47.5	21.6855	5.83	1.17	3.83	1.21	10	181	1.48	48	21.9138	6.03	2.88	3.75	1.06	7.1	191	1.5	50	22.2222	8.7	1.72	6.26	1.46	7.5	161	1.5	50	22.2222	7.6	4.97	4.49	0.87	8.6	178
2	50	1	1.57	52.5	21.299	4.38	1.12	2.54	1.26	8.6	219	1.57	52	21.0962	5.08	1.64	2.98	1.29	9	262	1.57	58.5	23.7332	4.71	1.58	2.8	1.18	6.1	230	1.57	58.5	23.7332	5.05	2.1	2.61	1.39	7.8	264
2	59	1	1.56	60	24.6548	5.66	1.72	3.37	1.16	37	227	1.56	60	24.6548	4.44	3.07	2.36	0.9	17.2	219	1.56	54	22.1893	4.68	3.74	2.45	0.69	14.3	253
2	51	1										1.6	53	20.7031	5.81	1.49	3.33	1.52	6.8	218	1.62	55	20.9572	6.85	1.31	4.33	1.47	8.1	207	1.62	55	20.9572	6.56	1.49	4.22	1.32	8.3	227
2	44	1	1.63	57	21.4536	4.19	0.71	2.1	1.58	8.9	154	1.63	56.5	21.2654	4.13	0.79	1.97	1.77	9.7	180	1.63	58.5	22.0181	4.83	1.76	2.23	1.55	11.2	187	1.63	58.5	22.0181	3.68	0.76	1.54	1.61	12.7	238
2	46	1	1.65	48.5	17.8145	4.74	0.56	2.25	1.81	15.6	323	1.65	52	19.1001	4.8	0.82	2.41	1.58	13.7	313	1.63	49.5	18.6307	4.68	1.11	2.65	1.22	14.3	214
2	43	1	1.62	64	24.3865	3.59	1.51	1.88	0.83	8.8	313	1.62	60	22.8624	4.67	1.52	2.32	1.33	10.3	306	1.62	60	22.8624	4.21	2.69	2.23	0.85	12.6	274	1.62	60	22.8624	3.47	2.99	1.64	1.01	13.6	382
2	44	1	1.58	59	23.634	3.28	2.02	1.52	1.08	7.7	273	1.58	58.5	23.4337	2.71	1.73	1.23	0.89	8.7	315	1.58	55.5	22.232	2.72	1.06	1.43	0.99	8.3	263	1.58	55.5	22.232	3.16	1.49	1.24	1.13	7.5	318
2	44	1	1.61	51.5	19.8681	3.27	1.17	1.12	1.58	16.5	240	1.6	51.5	20.1172	4.13	2.67	1.84	1.44	11.1	244	1.6	51.5	20.1172	4.81	2.77	2.44	1.43	10.7	209	1.6	51.5	20.1172	3.97	1.23	1.76	1.4	13.3	304
2	49	1	1.6	55	21.4844	4.52	0.66	2.14	1.73	7.6	203	1.52	56	24.2382	4.34	0.81	2.21	1.48	7.2	281	1.58	58	23.2335	4.93	1.41	2.74	1.28	7	224	1.58	58	23.2335	5.23	1.26	2.73	1.64	7.2	293
2	45	1	1.53	49	20.9321	5.47	3.27	2.67	1.6	28.3	225	1.55	49	20.3954	6.06	2.68	3.07	1.75	20.3	234	1.55	50	20.8117	6.4	2.49	3.96	1.13	11.8	258	1.55	50	20.8117	5.19	1.89	2.91	1.19	11.6	267
2	50	1	1.53	52.5	22.4273	4.44	0.79	2.23	1.46	8.2	316	1.53	53	22.6409	4.21	0.75	2.43	1.31	7.3	235	1.53	55	23.4952	5.46	1.17	3.23	1.41	7.7	211	1.53	55	23.4952	4	1.01	1.99	1.35	7.8	266
2	40	1	1.56	59.5	24.4494							1.56	59.5	24.4494	4.68	1.19	2.63	1.15	9.7	266	1.56	59	24.2439	4.98	1.51	2.89	1.33	6.5	183	1.56	59	24.2439	5.26	0.87	2.93	1.51	6.8	268
2	42	1	1.53	64	27.3399	4.61	1.06	2.65	1.17	8.1	267	1.55	62	25.8065	5.04	1.01	3.11	1.27	6	252	1.52	66.5	28.7829	5.62	1.13	3.56	1.2	6.4	285	1.52	66.5	28.7829	4.27	1.55	2.14	1.19	5.9	285
2	44	1	1.64	60	22.3081	7.17	0.7	3.7	2.18	10.1	213	1.64	55	20.4491	5.15	0.66	3.05	1.69	8.3	234	1.63	56	21.0772	5.51	1.06	3.27	1.44	9	266	1.63	56	21.0772	5.65	1.23	2.91	1.98	9.2	305
2	29	1	1.6	75	29.2969	4.99	2.49	3.16	0.9	6.7	271	1.6	75	29.2969	4.15	2.03	2.31	0.79	7.3	247	1.6	78	30.4687	5.59	11.57	1.61	0.36	6.7	247	1.6	75	29.2969	5.39	2.37	3.21	0.9	7.2	293
2	56	1	1.6	55	21.4844	4.46	1.49	2.63	1.06	8.4	270	1.61	55	21.2183	4.8	1.15	3.04	1.2	9.7	246	1.6	56	21.875	5.82	1.18	3.66	0.97	6.7	269	1.6	55	21.4844	6.11	1.76	3.71	1.32	7.8	259
2	45	1	1.56	60	24.6548	4.32	0.98	1.86	1.58	7.2	169	1.55	60	24.974	3.37	0.71	1.59	1.47	6.3	178	1.54	57	24.0344	3.74	0.81	2.06	1.13	7.1	225	1.54	57	24.0344	3.9	0.82	1.62	1.66	8.8	287
2	43	1	1.68	68	24.093	4.05	1.75	2.1	1	8.2	204	1.68	68	24.093	3.23	2.17	1.56	0.93	7.8	223	1.68	71	25.1559	5.62	7.04	2.3	0.71	8.1	260	1.68	72	25.5102	4.09	3.86	1.93	0.86	8.3	242
2	49	1	1.59	67	26.5021	4.72	1.43	2.61	1.16	8.8	207	1.59	66	26.1066	4.55	1.84	2.47	1.26	8.9	224	1.59	64	25.3155	3.83	5.89	1.61	0.59	7.9	213	1.6	55	21.4844
2	50	1	1.7	75	25.9516	4.63	2.62	2.35	1.07	14.4	215	1.7	75	25.9516	6.55	8.16	3.13	0.89	9.6	355	1.7	72.5	25.0865	5.84	7.58	1.6	0.7	9.7	366	1.7	72.5	25.0865	5.48	5.72	2.63	0.85	10.3	342
2	41	1	1.56	44	18.0802	5.76	0.58	2.91	2.04	7	168	1.5	49	21.7778	5.29	0.96	2.95	1.97	6	234	1.5	43	19.1111	5.14	1.22	2.79	1.34	6.3	208	1.5	45	20	5.9	1.31	2.69	1.69	6.6	253
2	32	1	1.56	54	22.1893	6.3	0.83	3.9	1.61	16.4	223	1.56	54	22.1893	6.02	1.24	3.79	1.44	18	270	1.56	55	22.6003	5.95	1.89	3.65	1.07	13.8	299	1.56	57	23.4221	4.55	0.88	2.58	1.3	8.5	266
2	58	1	1.55	50	20.8117	6.91	1.86	4.65	1.2	10.6	215	1.55	50	20.8117	6.48	1.92	4.18	1.04	9.9	317	1.55	50	20.8117	5.4	2.23	3.34	1.06	10.8	231
2	59	1	1.6	60	23.4375	4.97	0.74	1.2	2.98	10.9	292	1.6	60	23.4375	4.81	1.31	2.85	1.15	10.2	310	1.59	58	22.9421	4.6	1.21	3.01	0.93	9	251	1.6	59	23.0469	4.81	1.28	2.81	1.25	9.8	277
2	45	1	1.59	51	20.1733	6.28	1.03	3.53	1.76	8.2	178	1.58	50	20.0288	6.59	1.44	3.64	1.75	9	239	1.57	50	20.2848	5.64	2.04	3.38	1.19	8	240	1.58	54	21.6311	5.61	1.21	2.99	1.54	8.3	197
2	38	1	1.56	51	20.9566	4.53	0.77	2.53	1.44	11.5	286	1.56	50	20.5457	5.16	1.06	3.15	1.25	8.4	274	1.6	48	18.75	5.35	4.07	2.98	0.99	8.2	331	1.58	48	19.2277	4.72	1.32	2.91	1.14	6.8	258
2	36	1	1.55	53.5	22.2685	4.49	4.1	1.96	1.17	11.5	336	1.55	57	23.7253	12.1	1.64	1.2	1.39	5.9	375	1.55	58	24.1415	3.83	3.86	1.82	1.08	9.6	351
2	47	1	1.55	52.5	21.8522	5.62	1.33	3.09	1.46	8.4	205	1.55	52.5	21.8522	5.15	1.67	3.08	1.26	6.8	194	1.55	59	24.5578	5.3	2.43	3.03	1.28	5.9	266	1.55	58	24.1415	5.62	1.96	3.1	1.53	7.1	234
2	52	1	1.62	64	24.3865	4.48	1.71	2.7	1.03	10.2	203	1.62	61	23.2434	3.51	3.25	1.52	0.77	9.4	217	1.62	60	22.8624	4.16	4.34	1.99	0.86	8.4	163	1.62	60	22.8624	4.64	3.22	2.3	1.09	9.5	179
2	29	1	1.55	68	28.3039	8.72	1。85	4.7	2.1	10.1	373	1.55	68	28.3039	7.76	2.67	4.5	1.4	10.1	371	1.55	72	29.9688	6.15	1.33	3.87	1.43	8.1	317
2	27	1	1.63	60	22.5827	3.42	0.88	1.59	1.14	8.5	304	1.63	50	18.8189	3.32	0.98	1.71	1.04	7.3	368	1.63	59	22.2063	5.37	2.05	3.22	1.14	7.1	242	1.63	57	21.4536	3.83	1.3	1.79	1.07	6.7	330
2	61	1	1.63	67	25.2174	7.02	1.28	4.28	1.46	9.7	284	1.64	65	24.1672	6.69	1.52	3.94	1.21	9.2	345	1.65	67	24.6097	6.08	1.61	3.79	1.19	7.4	263	1.57	55	22.3133	4	3.63	1.86	0.94	11.4	339
2	38	1	1.57	58	23.5304	3.25	0.93	1.67	0.88	5.7	104	1.57	58.5	23.7332	4.49	1.13	2.75	0.98	6.7	258	1.57	58	23.5304	5.93	1.67	3.8	1.04	7.4	284
2	59	1	1.58	47	18.8271	8.17	2.87	4.34	1.54	8	280	1.57	47	19.0677	9.8	1.11	5.96	1.66	9.3	320	1.58	56	22.4323	8.27	1.03	5.53	1.37	6.3	222	1.58	56	22.4323	8.71	2.14	5.52	1.31	10.6	351
2	39	1										1.57	65	26.3702	3.97	0.74	1.78	1.37	7.4	227	1.57	69.5	28.1959	5.03	1.28	2.79	1.48	7.4	248	1.57	70	28.3987	4.79	1.25	2.58	1.4	7.9	293
2	52	1										1.61	63	24.3046	5.84	1.1	3.07	1.62	9.3	300	1.62	63	24.0055	4.91	1.54	3.06	1	7.4	279	1.6	60	23.4375	5.09	2.63	2.73	1.3	7	370
2	43	1	1.55	55	22.8928	4.52	0.41	2.44	1.26	6.4	158	1.65	55	20.202	4.46	0.89	2.45	1.23	7.3	179	1.55	63	26.2227	4.61	1.28	2.83	0.95	5.8	205	1.55	62	25.8065	4.66	0.93	2.5	1.4	7.9	222
2	39	1	1.53	49	20.9321	4.61	1.04	2.22	1.36	9.4	223	1.53	49	20.9321	4.96	0.97	2.76	1.16	10.3	205	1.53	50	21.3593	4.79	1.98	2.64	1.27	7.2	269	1.53	50	21.3593	4.97	1.03	2.77	1.28	12.6	283
2	40	1	1.55	42	17.4818	5.22	0.71	2.4	1.7	17.7	305	1.55	42	17.4818	5.18	1.14	2.74	1.58	14.8	304	1.55	43	17.898	4.96	0.74	2.64	1.77	11.1	227	1.55	45	18.7305	5.05	0.78	2.46	1.88	11.3	291
2	58	1	1.51	50	21.9289	4.55	1.05	2.62	0.99	7.7	357	1.51	50.5	22.1482	5.01	1.09	2.9	1.15	8.4	359	1.51	50.5	22.1482	4.21	1.2	2.49	1.1	7.5	324	1.51	50.5	22.1482	4.45	1.39	2.35	1.09	8.8	384
2	52	1	1.6	64	25	6.79	2.61	3.97	1.15	8.8	424	1.6	64	25	6.32	2.66	3.85	1.2	7.5	319	1.6	64	25	7.95	3.07	4.98	1.17	9.8	319	1.6	64	25	6.53	2.44	3.91	1.29	9.6	330
2	38	1	1.58	47	18.8271	4.89	0.79	2.92	1.19	7.3	250	1.58	47	18.8271	4.87	0.8	2.98	1.29	6.4	288	1.58	44.5	17.8257	5.64	1.56	3.48	0.9	9.7	228	1.58	44.5	17.8257	4.48	1.12	2.54	1.24	10	278
2	47	1	1.63	68	25.5937	6.04	1.33	3.2	1.47	8.2	201	1.64	65	24.1672	6.15	2.35	3.35	1.57	7.5	240	1.64	61	22.68	5.69	2.58	3.27	1.06	11.5	251
2	42	1	1.6	59	23.0469	4.3	2.63	2.25	1.07	5.7	227	1.6	60	23.4375	3.73	2.51	1.98	0.91	7.1	235	1.6	58.5	22.8516	4.51	3.64	2.24	1.02	6.8	205	1.6	58.5	22.8516	4.16	1.52	2.3	1.13	9.5	285
2	39	1	1.58	62.5	25.0361	4.64	0.47	2.4	1.45	10.1	228	1.58	62.5	25.0361	4.79	1.08	2.63	1.46	8.1	248	1.58	64	25.6369	6.42	1.74	3.96	1.01	6.3	226
2	32	1										1.62	55	20.9572	5.4	1.4	3.16	1.38	7.9	266	1.62	56.5	21.5287	4.8	1.82	3.01	1.08	8.8	227	1.62	56.5	21.5287	4.98	1.74	2.66	1.5	9.4	253
2	51	1	1.64	70	26.0262	6.17	2.03	3.71	1.13	8.4	303	1.64	70	26.0262	6.96	2.18	4.13	1.43	7.5	334	1.64	70	26.0262	5.52	2.19	3.27	1.19	7.2	323
2	38	1	1.52	47.5	20.5592	4.15	0.78	1.94	1.44	7.2	244	1.52	47.5	20.5592	4.37	1.17	2.36	1.33	6.1	324	1.54	49	20.6612	3.91	2.36	2.08	0.78	6.1	267	1.54	49	20.6612	3.95	2.15	1.82	1.31	8.8	360
2	26	1	1.56	44	18.0802	6.49	0.69	3.76	1.89	7.2	244	1.57	45	18.2563	5.85	0.91	3.28	1.66	6.2	234	1.57	46	18.662	6.08	2.32	3.51	1.35	7	285
2	62	1										1.55	52.5	21.8522	4.42	2.32	2.26	1.07	7.7	213	1.54	52	21.9261	5.4	1.22	3.15	1.07	12	225
2	45	1										1.62	57	21.7193	6.83	1.09	3.42	2.14	8.2	265	1.62	64	24.3865	6.91	1.24	4.04	1.53	8.3	293	1.62	64	24.3865	5.86	1.13	3.34	1.64	9.5	235
2	45	1	1.6	68	26.5625	5.6	1.47	3.33	1.23	7.9	242	1.6	70	27.3437	5.56	1.73	3.19	1.15	8.1	203	1.59	69	27.2932	5.89	2.13	3.45	1.01	10.5	247	1.59	69	27.2932	6.83	1.75	3.76	1.56	9.5	292
2	47	1	1.62	62	23.6244	3.09	0.93	1.56	0.88	14.7	314	1.62	62	23.6244	3	1.08	1.76	0.8	13.4	265	1.6	63	24.6094	4.14	1.6	2.19	0.92	18.6	335	1.6	63	24.6094	3.08	1.18	1.59	1.03	12.5	287
2	44	1	1.58	52	20.83	4.59	0.65	2.31	1.4	9	248	1.58	52	20.83	5.81	0.66	3.46	1.44	10.6	262	1.58	56	22.4323	6.21	2.88	3.39	1.11	9.2	244
2	40	1	1.65	63.5	23.3242							1.65	60.5	22.2222	5.88	0.93	3.02	1.42	8.4	320	1.65	62	22.7732	6.66	1.78	3.76	1.31	5.9	260	1.65	62	22.7732	6	1.4	2.94	2.09	8.4	326
2	50	1	1.6	63	24.6094	5.24	1.44	2.73	1.42	10.5	288	1.6	65	25.3906	6.43	1.61	3.78	1.57	7.2	310	1.6	63	24.6094	4.81	2	2.79	1.11	7.7	323	1.6	63	24.6094	5.56	0.99	3.02	1.45	9.1	306
2	63	1	1.56	52.5	21.573	4.77	1.12	2.74	0.95	17.8	338	1.58	52.5	21.0303	5.82	1.89	3.23	1.07	14.7	305	1.58	52.5	21.0303	5.48	2.06	3.05	1.13	11.3	310	1.58	52.5	21.0303	4.2	2.98	2.29	0.8	13.7	391
2	51	1	1.6	56	21.875	3.36	3.34	1.33	0.79	12.6	148	1.62	57	21.7193	4.57	2.92	2.11	1.29	10.4	159	1.62	58	22.1003	3.93	0.97	1.94	1.29	9.9	132	1.62	55	20.9572	3.39	1.24	1.6	1.23	13.6	144
2	62	1	1.56	60	24.6548	7.1	2.15	4.18	1.36	9.5	311	1.58	60	24.0346	6.52	2.73	3.85	1.21	10.4	364	1.55	56	23.3091	6.23	2.59	3.54	1.17	9	281	1.55	56	23.3091	6.38	2.07	4	1.31	11.6	378
2	44	1	1.65	55	20.202	4.29	1.36	2.1	1.39	7.7	166	1.65	55	20.202	3.85	0.91	1.89	1.22	8.1	164	1.65	55	20.202	4.85	1.2	2.42	1.51	6.8	191	1.65	59	21.6713	4.57	1	2.5	1.44	9	237
2	50	1	1.65	60	22.0386	6.7	0.78	3.93	1.63	9.1	223	1.66	56	20.3223	4.91	1.35	2.8	1.16	11.9	209	1.66	55	19.9594	4.82	1.95	2.4	1.33	9.2	188	1.66	55	19.9594	6.53	1.98	3.72	1.61	10.6	244
2	43	1	1.62	57	21.7193	5.1	0.6	2.09	2.43	11	201	1.6	58	22.6562	5.24	1.3	2.4	2.13	11.8	248	1.62	60	22.8624	4.82	1.32	2.23	1.73	11.7	289	1.62	57	21.7193	5.01	0.9	2.16	2.14	11	249
2	55	1	1.56	66	27.1203	8.43	1.88	5.54	1.1	8.2	321	1.54	69	29.0943	7.66	2.52	5	0.99	8.6	318	1.56	63	25.8876	5.6	0.83	3.58	1.06	9.4	271
2	46	1										1.7	60	20.7612	4.46	0.97	2.41	1.27	10.5	303	1.7	56	19.3772	5.01	1.18	2.57	1.55	10.6	255	1.7	56	19.3772	4.23	1.78	1.91	1.71	10.2	329
2	47	1	1.5	42	18.6667	5.91	0.96	2.9	1.85	11.6	256	1.5	42	18.6667	5.33	1.99	2.58	1.46	11.7	243	1.5	41	18.2222	4.3	0.54	2.53	1.21	12.4	268	1.5	41	18.2222	3.76	0.64	1.97	1.33	13	259
2	46	1	1.68	62	21.9671	4.92	2.47	2.46	1.19	8.1	232	1.68	60	21.2585	3.81	3.4	1.59	1.08	8.4	224	1.68	59	20.9042	4.15	6.96	1.51	0.7	10.8	283
2	58	1	1.55	55	22.8928	7	1.11	4.11	1.59	9.6	336	1.5	56	24.8889	6.23	2.05	3.52	1.16	10.9	272	1.5	56	24.8889	5.82	1.19	3.57	1.23	9.5	291	1.5	56	24.8889	6.61	1.98	4.04	1.57	11.3	287
2	48	1	1.55	57	23.7253	5.5	0.93	3.07	1.71	8.2	208	1.6	57	22.2656	5.99	0.84	3.2	1.62	8.8	182	1.5	56	24.8889	6.22	1.86	3.96	1.16	9.1	204
2	44	1	1.58	43	17.2248	5.75	0.65	3.13	1.7	12.5	235	1.54	48	20.2395	4.78	0.65	2.46	1.5	11	245	1.55	50	20.8117	5.6	1.6	3.39	1.29	11.3	253	1.55	50	20.8117	5.08	1	2.89	1.56	11.9	277
2	43	1	1.58	53	21.2306	5.03	1.85	2.71	1.28	10.6	161	1.57	54	21.9076	5.9	2.23	3.04	1.39	10.9	223	1.57	57	23.1247	5.03	4.53	2.56	1.17	11.1	237	1.57	57	23.1247	5.54	4.61	3.11	1.18	11.7	217
2	53	1	1.56	58	23.833	6.84	1.14	3.89	1.61	9.8	278	1.56	59	24.2439	7.3	1.51	4.4	1.66	10.1	374	1.56	59	24.2439	5.66	1.22	3.5	1.43	10.1	274
2	53	1	1.56	58	23.833	6.77	1.06	4.03	1.68	10	277	1.56	58	23.833	6.25	0.95	3.61	1.57	10.4	278	1.55	59	24.5578	5.41	1.62	3.37	1.25	10.6	252
2	42	1	1.65	57	20.9366	4.02	0.57	2.3	1.19	10.6	158	1.66	57	20.6852	4.8	1.44	2.86	1.17	11.6	156	1.65	55	20.202	4.14	1.35	2.49	1.1	11.1	167
2	57	1	1.5	60	26.6667	4.46	3.96	2.15	0.9	9.5	306	1.5	59	26.2222	3.93	2.32	2.05	1.12	11.1	357	1.5	60	26.6667	4.24	2.68	2.54	0.86	10.3	398
2	44	1	1.53	54	23.0681	6.34	1.65	3.93	1.33	9.6	336	1.5	53	23.5556	6.33	1.79	3.94	1.14	10.5	311	1.49	54	24.3232	4.75	2.45	2.87	1.14	7.3	327
2	65	2	1.53	47.5	20.2913	3.68	0.75	1.98	1.04	12.9	269	1.55	48	19.9792	3.64	1.12	2.12	1.03	13.4	294	1.56	45.5	18.6966	3.16	1.29	1.77	0.85	13	289
2	60	2	1.64	59	21.9363	4.78	1.4	2.7	1.7	7.2	218	1.55	60	24.974	5.04	2.53	3.05	1.44	6.6	230	1.64	59.5	22.1222	4.33	3.55	2.53	1.14	10.47	265	1.65	59.5	22.12	4.72	1.96	2.75	1.2	7.9	227
2	50	2	1.58	57.5	23.0332	3.75	1.41	1.84	1.28	9.5	313	1.58	57	22.8329	4.05	1.15	2.23	1.36	7.6	342	1.58	57.5	23.0332	5.15	1.95	2.98	1.43	9.9	320
2	50	2	1.6	58	22.6562	5.55	0.65	3.47	1.39	9.9	336	1.6	58	22.6562	5.41	1.8	3.25	1.18	14.3	349	1.59	58	22.9421	5.55	2.15	3.32	1.16	10.7	390
2	49	2	1.65	56	20.5693	4.35	1.16	2.42	1.69	8.1	232	1.65	53.5	19.6511	4.04	1.27	2.41	1.35	8.6	272	1.65	53	19.4674	4.17	2.52	2.18	1.05	5.6	251	1.65	53	19.4674	3.44	1.85	1.7	1.1	8.3	278
2	56	2	1.64	63	23.4236	6.14	2.12	3.51	1.06	9.6	322	1.65	64.5	23.6915	6.04	1.51	3.42	1.21	9.1	231	1.63	62.5	23.5237	5.47	2.2	3.37	0.97	7.5	226	1.63	65	24.4646	6.26	1.56	4.11	1.23	10.3	217
2	39	2	1.61	56	21.6041	4.24	0.51	2.46	1.3	8	288	1.61	56	21.6041	4.02	1.05	2.32	1.14	6.6	255	1.61	60	23.1473	5.43	1.07	3.26	1.41	6.7	270
2	46	2	1.58	49.5	19.8286	5.91	0.92	3.01	1.57	9.3	323	1.58	48	19.2277	6.39	2.2	3.28	1.66	7.8	216	1.58	49.5	19.8286	7.03	1.65	3.88	1.56	8.2	262
2	47	2	1.58	60	24.0346	6.42	2.26	4.13	1.5	9.8	243	1.58	58	23.2335	6.92	1.33	4.39	1.83	10.8	306	1.58	60	24.0346	7.29	2.87	5.07	1.56	9.7	302	1.58	60	24.0346	6.1	2.9	3.73	1.18	8.6	318
2	49	2	1.56	70	28.764	7.28	0.97	5.26	1.25	8.6	379	1.56	70	28.764	5.97	3.58	3.65	1.19	8.7	336	1.56	69	28.3531	7.7	2.4	5.51	0.98	9.4	321	1.56	69	28.3531	5.21	3.71	2.84	1.28	7.7	339
2	58	2	1.65	52	19.1001	3.77	1.04	1.65	1.61	11.7	269	1.65	54	19.8347	4.51	1.96	2.21	1.56	11.1	329	1.65	55	20.202	4.05	1.94	2.26	1.14	9.3	259	1.65	55	20.202	4.51	0.7	2.27	1.65	8.2	279
2	62	2	1.59	62	24.5243	4.74	2	2.75	1.41	17.6	390	1.59	61	24.1288	4.95	1.61	3.02	1.37	16.1	363	1.59	60	23.7332	3.89	2.52	2.7	1.03	16.9	336	1.59	60	23.7332	4.37	1.82	2.71	1.11	15.1	337
2	52	2	1.6	50	19.5312	4.19	0.77	2.19	1.66	10.1	250	1.6	50	19.5312	5.05	1.12	2.37	2.03	8.9	312	1.6	55	21.4844	4.9	1.81	2.82	1.82	9.7	340	1.6	55	21.4844
2	52	2	1.57	60	24.3418	4.32	4.9	2.77	1.11	9.6	353	1.57	60	24.3418	4.9	3.63	3.25	1.46	7.7	395	1.57	62	25.1532	5.8	11.04	3.76	1.19	7.51	300	1.57	62	25.1532	4.51	7.05	2.69	1.18	8.68	400
2	39	2	1.6	50	19.5312	5.42	0.56	3.28	1.92	9.1	202	1.6	49	19.1406	6.79	1.27	4.31	1.95	8.2	257	1.6	50	19.5312	5.51	1.76	3.37	1.43	7.34	228
2	60	2	1.56	57.5	23.6275	5.6	3.51	3.25	1.05	9.5	286	1.56	57	23.4221	5.85	3.04	3.56	1.15	6.7	344	1.56	58	23.833	6.07	3.56	3.6	1.18	7.2	320	1.56	58	23.833	6.27	5.31	3.54	1.05	7.8	313
2	40	2	1.55	45	18.7305	4.97	1.75	3.09	1.56	10.8	260	1.55	45	18.7305	4.27	1.24	2.34	1.48	8.2	257	1.55	47	19.563	5.31	1.09	3.42	1.72	10.7	360
2	47	2	1.62	57.5	21.9098	7.8	1.11	5.6	1.61	10.3	194	1.62	55.5	21.1477	4.7	2.44	3.38	0.96	9.9	179	1.62	55	20.9572	6.48	3.57	4.41	1.22	9.1	234
2	44	2	1.6	59	23.0469	4.96	0.76	2.58	2.02	9.5	205	1.6	60	23.4375	4.5	1.78	2.4	1.69	9.2	259	1.6	60	23.4375	5.47	1.54	3.07	1.57	9.9	307
2	49	2	1.6	55	21.4844	4.23	1.02	2	1.88	12.6	277	1.6	55	21.4844	4.96	1.1	2.75	1.66	11.5	204	1.6	53	20.7031	5.15	1.41	2.84	1.89	13.1	287	1.6	53	20.7031	5	1.18	2.57	1.7	9.5	227
2	45	2	1.68	71	25.1559	3.82	0.93	2.17	1.54	8.6	267	1.68	72.5	25.6874	2.98	1.06	1.52	1.06	10.8	342	1.68	72	25.5102	4.61	1.2	2.68	1.18	8.4	496	1.68	72	25.5102	3.93	1.79	2.2	1.12	7.7	249
2	44	2	1.63	65	24.4646	4.18	1.61	2.7	1.19	12.9	273	1.63	65	24.4646	4.11	2.68	2.5	1	10.5	313	1.63	65	24.4646	5.23	2.37	3.13	1.03	11.6	299	1.63	65	24.4646	4.92	2.48	2.94	1.02	9.5	323
2	39	2	1.6	50	19.5312	4.85	0.62	2.56	1.74	10.3	307	1.6	50	19.5312	4.6	0.76	2.68	1.45	11	292	1.6	50	19.5312	6.21	0.79	3.11	2.03	9.4	239	1.6	50	19.5312	5.88	0.53	3.01	2.29	7.9	256
2	49	2	1.64	57.5	21.3786	4.3	0.94	2.27	1.39	12.4	208	1.64	57	21.1927	4.4	0.69	2.73	1.27	13.6	229	1.64	57	21.1927	4.52	1.9	2.54	1.39	11.6	251
2	45	2	1.48	60	27.3923	5.76	1.16	3.02	1.81	9	314	1.48	60	27.3923	4.63	3.24	2.72	1.01	7.2	362	1.48	62	28.3053	6.46	1.57	3.83	1.5	7.4	353	1.48	62	28.3053	5.66	2.82	3.12	1.49	7.4	383
2	54	2	1.62	62	23.6244	6.74	1.26	3.68	2.07	7.8	396	1.62	65	24.7676	6.12	1.79	3.8	1.59	8.2	461	1.62	68	25.9107	6.81	2.77	4.49	1.15	6.2	351	1.62	68	25.9107	5.43	1.83	3.24	1.47	5.6	373
2	59	2	1.6	60	23.4375	4.09	0.99	1.91	1.6	11.5	205	1.6	59	23.0469	5.57	1	3.43	1.53	12	234	1.6	60	23.4375	5.13	1.38	2.88	1.28	15.1	245	1.6	60	23.4375	4.85	1.4	2.48	1.8	10.7	243
2	59	2	1.55	60	24.974	5.43	2.17	2.91	1.5	10	307	1.55	59	24.5578	4.97	3.08	2.39	1.39	10.4	297	1.55	58	24.1415	4.17	3.48	2.01	1.13	7.9	252	1.55	58	24.1415	3.86	2.85	1.59	1.44	8.5	265
2	44	2	1.6	60	23.4375	5.64	2.09	2.76	1.82	7.1	211	1.6	60	23.4375	6.67	1.19	4.05	1.69	6.2	266	1.6	60	23.4375	6.33	1.86	3.69	1.7	6.3	242	1.6	60	23.4375	5.51	0.77	2.58	2.39	6.1	300
2	41	2	1.53	56	23.9224	3.86	0.81	2.58	0.95	9.8	316	1.53	54	23.0681	4.2	0.68	2.41	1.2	8.8	261	1.53	55	23.4952	5	1.25	3.42	1.03	10.1	233	1.53	55	23.4952	4.01	1.61	2	1.45	8.2	296
2	34	2	1.58	47	18.8271	6.05	1.09	3.7	1.68	8	258	1.58	49	19.6283	4.72	1.1	2.85	1.35	9.2	199	1.58	49	19.6283	5.54	2.22	3.37	1.21	7.4	230	1.58	49	19.6283	5.24	1.71	2.89	1.37	7.6	233
2	47	2	1.6	64	25	4.9	1.09	3.15	1.12	7.4	205	1.6	61	23.8281	4.46	1.89	2.72	0.92	7.4	197	1.6	65	25.3906	5.63	1.66	3.82	1.13	6.8	285	1.6	65	25.3906	4.74	2.63	2.53	1.09	6.3	310
2	44	2	1.55	60	24.974	4.48	1.33	2.72	1.14	8.8	311	1.55	60	24.974	3.81	1.34	2.3	1.08	8.2	268	1.55	61	25.3902	4.65	2.65	2.67	1.05	6.1	262	1.55	61	25.3902	4.11	1.88	2.35	1.12	6.8	308
2	42	2	1.65	50	18.3655	5.21	2.01	2.84	1.6	12.8	254	1.65	50	18.3655	4.95	1.29	2.82	1.62	9.3	261	1.65	46	16.8962	4.44	1.63	2.35	1.42	13.4	361	1.65	46	16.8962	5.08	1.49	2.4	1.87	9.8	280
2	53	2	1.6	60	23.4375	4.82	1.42	3	1.11	11.5	328	1.6	61	23.8281	4.73	2.58	2.66	1	10.8	338	1.61	62	23.9188	4.48	3.62	2.49	0.97	12.9	341	1.61	62	23.9188	5.44	1.27	3.36	1.31	11.8	317
2	54	2	1.53	64	27.3399	6.37	1.29	3.74	1.6	9.3	298	1.53	64.5	27.5535	6.28	1.54	3.2	1.85	10.7	372	1.57	65	26.3702	6.53	2.55	3.78	1.55	7.1	338
2	43	2										1.68	53	18.7783	4.32	0.86	2.69	1.03	8.8	252	1.6	58	22.6562	4.37	1.56	2.57	1.03	8.2	228
2	44	2	1.56	50	20.5457	4.79	1.36	2.58	1.16	8.4	278	1.55	50	20.8117	4.1	2.12	2.44	0.98	8.4	285	1.55	48	19.9792	4.82	2.1	2.82	1.26	9	396	1.55	50	20.8117	4.19	1.46	2.21	1.38	10.2	329
2	53	2	1.77	60	19.1516	3.98	0.98	1.77	1.57	7.7	209	1.65	62	22.7732	4.54	0.94	2.48	1.5	6.3	264	1.64	62	23.0518	4.65	0.92	2.6	1.65	6.9	243	1.64	62	23.0518	4.07	1.37	2.26	1.22	7	216
2	35	2	1.58	56	22.4323	4.95	0.6	2.26	1.84	10	281	1.58	57	22.8329	5.01	2.29	2.29	1.66	16.2	234	1.58	62	24.8358	4.46	0.86	2.16	1.42	11.4	306	1.58	62	24.8358	4.04	0.94	1.65	1.67	10.1	287
2	33	2	1.54	44	18.5529	4.28	1.24	2.54	0.92	7.7	183	1.54	44	18.5529	4.56	1.78	2.8	0.91	6.7	195	1.54	45	18.9745	4.91	2.69	2.67	1.05	7	223	1.54	45	18.9745	4.17	3.51	2.02	0.92	6.2	250
2	60	2	1.58	46	18.4265	3.82	0.59	1.6	1.61	8	153	1.58	47	18.8271	5.48	1.04	3.66	1.29	7.8	184	1.58	50	20.0288	4.07	1.29	2.13	1.14	8	253	1.6	51	19.9219	3.5	0.95	1.77	1.11	7.1	242
2	43	2	1.6	60	23.4375	3.56	1.47	1.67	1.19	8.6	214	1.6	60	23.4375	5.24	1.37	3.17	1.5	9.4	255	1.6	60	23.4375	5.65	3.24	3.05	1.16	8.6	313	1.6	60	23.4375	5.69	2.83	3.2	1.38	8.3	278
2	50	2	1.6	56	21.875	4.63	0.81	2.43	1.43	8	204	1.6	59	23.0469	5.15	1.25	2.49	1.27	9.1	235	1.58	55	22.0317	4.61	2.14	2.6	0.97	8	262	1.58	53	21.2306	4.71	3.23	2.57	0.99	7.9	276
2	60	2	1.6	60	23.4375	5.26	1.6	2.88	1.55	12.3	259	1.6	60	23.4375	6.31	1.27	3.82	1.67	11.5	285	1.6	62	24.2187	6.12	1.31	3.39	1.6	13.2	287	1.6	60	23.4375	5.86	1.54	3.23	1.65	13.8	287
2	48	2	1.6	70	27.3437	3.45	1.31	2.04	0.76	9.6	241	1.6	69	26.9531	3.18	1.26	1.77	0.78	10.2	235	1.6	68	26.5625	4.07	1.64	2.39	0.92	10.2	293
2	55	2	1.65	64	23.5078	5.91	1.16	4.06	1.08	10.9	263	1.64	59	21.9363	5.32	1.35	1.08	3.26	9.8	263	1.62	59	22.4813	5.7	2.01	3.72	1.09	7.5	244	1.64	59	21.9363	6.2	1.89	4.03	1.04	8.6	256
2	33	2	1.57	45	18.2563	5.01	0.58	2.35	1.87	7.2	248	1.57	45	18.2563	3.99	1.93	1.82	1.29	7.6	248	1.57	44	17.8506	4.9	1.54	2.14	1.78	6.6	266	1.57	45	18.2563	5.21	1.23	2.17	2.06	7.6	288
2	56	2	1.56	55	22.6003	8.26	2.61	4.51	1.48	12.3	321	1.55	55	22.8928	8.37	3.99	5.13	1.16	12.3	321	1.56	56	23.0112	7.57	2.54	4.9	1.13	12	491
2	49	2	1.57	45	18.2563	5.5	1.1	2.89	1.58	7.2	205	1.57	45	18.2563	6.55	1.6	4.13	1.36	7.1	255	1.57	46	18.662	5.78	1.7	3.35	1.4	7	255	1.58	47	18.8271	5.46	1.64	2.83	1.55	6.8	261
2	52	2	1.65	59	21.6713	6.36	0.62	3.74	1.41	7	175	1.65	59	21.6713	6.44	1.44	4.3	1.28	7.7	231	1.64	57.5	21.3786	6.39	1.13	3.95	1.27	7.8	197	1.64	55	20.4491	4.5	1.91	2.35	1.17	8.4	228
2	41	2										1.63	55	20.7008	4.18	1.05	2.29	1.23	7.9	327	1.62	56	21.3382	5.09	1.21	3.13	1.07	6.5	283	1.62	57	21.7193	5.36	1.99	3.07	1.4		317
2	57	2	1.55	52	21.6441	5.23	0.51	2.78	1.45	9.4	202	1.55	55	22.8928	5.68	1.37	3.16	1.6	10.9	273	1.55	55	22.8928	5.32	0.9	2.68	1.74	10.1	268	1.55	56	23.3091	5.22	0.99	3.17	1.3	8	272
2	40	2	1.62	56	21.3382	4.98	0.62	3.09	1.11	7.6	337	1.62	58	22.1003	4.12	1.28	2.51	1.16	6.6	263	1.62	57	21.7193	4.62	1.56	2.66	1.01	5.6	238	1.6	55	21.4844	4.1	0.79	2.16	1.1	6.9	306
2	41	2	1.65	59	21.6713	3.84	0.75	2.06	0.98	8.3	214	1.65	58	21.3039	4.06	0.83	2.37	1.14	7.6	231	1.65	55	20.202	3.83	1.09	2.07	0.87	12.5	209	1.65	55	20.202	4.07	1.14	2.1	1.27	9	270
2	58	2	1.43	46	22.495	5.81	1.55	3.18	1.48	8.9	383	1.5	45	20	7.52	2.42	4.27	1.7	10.9	424	1.52	45	19.4771	5.19	2.58	2.65	1.08	11.8	599	1.52	45	19.4771	5.84	2.16	3.17	1.22	14.7	511
2	38	2	1.58	52	20.83	5.68	0.77	2.22	2.16	6.9	298	1.58	53	21.2306	5.02	0.62	2.57	1.61	6.8	296	1.58	51	20.4294	5.08	0.95	2.83	1.65	7.9	304	1.58	51	20.4294	4.73	0.65	2.13	1.85	11.5	301
2	42	2	1.58	56	22.4323	3.76	1.44	2.07	0.92	12.3	370	1.58	58	23.2335	3.86	1.58	2.05	0.84	8.9	329	1.58	56	22.4323	3.46	3.32	1.5	0.77	14	517	1.58	56	22.4323	5	1.58	2.61	1.31	10.4	302
2	40	2	1.48	60	27.3923	3.73	0.49	1.92	1.28	8	361	1.48	58	26.4792	3.82	0.55	1.93	1.39	6	288	1.5	59	26.2222	3.86	1.06	2.09	0.93	6.8	382	1.5	59	26.2222	3.82	1.14	1.9	1.24	7.9	329
2	49	2	1.6	47	18.3594	5	0.61	2.56	1.43	12.9	258	1.6	46	17.9687	4.74	1.14	2.8	1.25	11.6	267	1.6	45	17.5781	3.49	1.31	1.69	0.96	15.8	251	1.6	45	17.5781	4.01	1.44	1.59	1.63	9.3	232
2	51	2										1.65	70	25.7117	4.68	1.5	2.45	1.16	13.5	219	1.6	60	23.4375	5.64	1.6	3.22	1.13	11	283
2	51	2	1.58	51	20.4294	6.74	1.01	4.03	1.52	7.2	304	1.58	51	20.4294	8.32	1.91	4.89	1.77	3.8	319	1.58	51.5	20.6297	9.24	1.7	5.56	1.7	9.6	277	1.58	51.5	20.6297	5.9	0.91	3.28	1.66	9	350
2	58	2	1.57	60	24.3418	6.36	1	3.85	1.19	6.4	239	1.56	60	24.6548	6.71	2.73	4.02	1.23	11.8	311	1.56	57	23.4221	4.13	1.88	2.24	0.79	9.4	305
2	37	2	1.6	62.5	24.4141	4.22	0.55	2.25	1.13	5.5	243	1.6	60	23.4375	4.56	0.86	2.38	1.22	12.4	362	1.6	63	24.6094	4.06	1.28	2.14	0.96	9.3	275
2	38	2	1.65	56	20.5693	4.6	4.86	2.06	0.94	10.5	299	1.65	55	20.202	4.39	3.6	2.19	0.9	10.4	345	1.65	65	23.8751	4.4	2.13	2.28	1.15	8.8	335	1.55	65	27.0552	6.22	13.68	1.28	0.45	10.1	377
2	35	2	1.52	55	23.8054	4.52	1.05	2.47	1.2	5.8	302	1.49	55	24.7737	4.05	1.62	2.19	1.03	6.5	311	1.5	54	24	5.72	1.59	3.34	1.44		278	1.5	54	24	4.66	1.04	2.7	1.36	6.5	288
2	57	2	1.55	45	18.7305	7.96	2.17	4.37	1.79	8.8	225	1.55	45	18.7305	7.18	0.89	3.57	2.49	10	179	1.55	45	18.7305	7.29	2.27	4.59	1.41	11.8	273	1.55	45	18.7305	6.08	1.47	3.33	1.93	9.4	266
2	45	3	1.6	65	25.3906	5.83	2.65	3.11	1.12	10.4	279	1.6	65	25.3906	5.22	2.58	2.85	1.1	9.6	272	1.62	68	25.9107	4.64	3.24	2.36	1.02	9.4	274
2	51	3	1.43	43.5	21.2724	4.79	0.91	2.19	1.71	8.8	262	1.45	42.5	20.214	4.75	0.77	2.53	1.73	10.8	240	1.45	43	20.4518	4.41	0.9	2.28	1.37	11.1	252	1.45	43	20.45	4.78	0.9	2.17	1.89	10.5	359
2	64	3	1.57	54	21.9076	5.26	2.12	2.61	1.49	9.8	283	1.58	54	21.6311	4.53	2.34	2.01	1.32	9.7	271	1.56	57.5	23.6275	4.49	3.65	2.18	1.07	10.4	292	1.56	57.5	23.6275
2	56	3	1.56	48	19.7239	7.69	1.92	4.56	1.98	8.4	263	1.54	49	20.6612	7.08	1.22	3.78	1.99	7.1	288	1.54	49	20.6612	5.24	2.52	2.96	1.28	8.5	303
2	58	3	1.56	60	24.6548	5.95	1.94	3.59	0.95	9.9	294	1.56	60	24.6548	6.91	2.05	4.28	1.22	11.9	309	1.56	62	25.4767	5.01	2.98	2.78	0.86	8.4	292	1.56	62	25.4767	6.22	3.75	3.57	0.79	13.1	291
2	37	3	1.6	52	20.3125	4.45	1.2	1.92	1.66	10.3	140	1.65	53	19.4674	4.55	1.45	2.11	1.67	9.5	181	1.6	52	20.3125	4.21	2.19	2.09	1.26	7.8	205	1.6	52	20.3125	4.08	1.15	1.69	1.66	9.3	215
2	48	3	1.46	56	26.2713	4.35	2.22	2.38	1.02	6	225	1.46	56	26.2713	4.09	1.73	2.41	1.09	7.2	282	1.46	67.5	31.6664	5.06	0.8	3.17	1.12	9	260				4.68	1.57	2.75	1.06	7.3	307
2	55	3	1.53	50	21.3593	4.85	0.6	2.27	1.6	8.9	187	1.53	49	20.9321	5.32	1.27	2.84	1.68	12.5	223	1.53	51	21.7865	5.09	1.64	2.61	1.36	13.4	247	1.53	51	21.7865	5.94	1.31	3.06	1.7	10.4	246
2	63	3	1.59	58.5	23.1399	4.75	0.61	2.14	2.17	8.9	284	1.59	58	22.9421	5.24	0.82	2.57	2.16	8.4	278	1.59	58	22.9421	4.61	1.02	2.37	1.62	6.9	276	1.59	58	22.9421	4.3	0.8	2.19	1.75	9	218
2	64	3	1.54	50	21.0828	4.65	0.85	1.83	1.72	14.3	302	1.56	50	20.5457	4.11	1.21	1.88	1.62	12.1	288	1.53	50	21.3593	4.37	1.48	2.09	1.34	11.6	328	1.53	50	21.3593	3.84	0.88	1.92	1.49	12.1	367
2	56	3	1.62	61	23.2434	5.62	0.44	3.26	1.66	8.4	215	1.62	61	23.2434	5.73	0.75	3.58	1.39	7.5	242	1.62	62.5	23.815	6.68	0.85	4	1.56	8.4	264	1.62	62.5	23.815	5.37	1.4	3.07	1.5	6.2	244
2	46	3	1.63	70	26.3465	6.66	1.87	3.53	1.66	8.3	247	1.63	70	26.3465	6.72	1.82	3.4	1.75	7.7	302	1.63	70	26.3465	6.22	3.57	3.31	1.21	7.3	271	1.63	70	26.3465	4.96	4.06	2.49	1.34	8.7	282
2	56	3	1.61	80	30.863	5.06	1.36	2.83	1.31	7.2	294	1.61	59	22.7615	5.34	2.43	2.82	1.12	13.8	288	1.6	79	30.8594	5.56	1.33	3.15	1.23	11.8	207	1.6	79	30.8594	4.62	0.95	2.51	1.49	11.6	270
2	46	3	1.65	62.5	22.9568	4.85	0.8	2.46	1.46	10.6	193	1.65	63	23.1405	4.42	0.93	2.29	1.35	11.7	237	1.65	64	23.5078	5.46	1.47	2.93	1.36	11.1	292	1.65	64	23.5078	4.74	1.59	2.66	1.24	12.3	268
2	44	3	1.6	54	21.0937	4.4	0.67	1.99	1.48	8.4	170	1.57	52.5	21.299	4.37	0.57	2.21	1.45	11.7	175	1.58	54	21.6311	5.33	0.85	2.77	1.44	9	205	1.58	54	21.6311	4.35	0.95	1.6	2.02	9.3	181
2	56	3	1.6	50	19.5312	5.05	4.88	2.19	1.02	10.6	353	1.59	50	19.7777	4.85	5.51	2.19	0.75	10.6	336	1.6	56	21.875	3.5	3.52	1.72	1.01	11.3	295
2	49	3	1.55	53	22.0604	5.59	0.63	3.13	1.59	7.9	194	1.56	53	21.7784	5.95	0.71	3.4	1.48	8.4	208	1.55	55	22.8928	6.79	0.9	3.81	1.6	9.6	184	1.56	52.5	21.573	6	0.94	3.45	1.79	10.3	248
2	47	3	1.67	74	26.5338	5.17	1	2.84	1.29	12.2	459	1.67	75	26.8923	3.61	1.57	1.75	1.04	12.3	324	1.67	68	24.3824	5.07	1.29	2.99	1.46	13.3	346	1.67	68	24.3824	4.47	1.28	2.39	1.37	14.3	496
2	33	3	1.58	46	18.4265	4.31	0.88	1.99	1.56	8.8	216	1.58	46	18.4265	4.84	1.46	2.68	1.37	8.3	206	1.58	46	18.4265	6.27	2.36	3.18	1.43	6.9	196	1.58	45	18.026	4.94	1.19	3.03	1.2	8.4	348
2	53	3	1.62	65	24.7676	4.18	1.32	2.19	1.24		347	1.62	66	25.1486	5.26	1.97	2.79	1.37	8.3	292	1.62	68	25.9107	4.58	1.66	2.73	1.13	11.7	253
2	61	3	1.54	50	21.0828	5.68	1.77	3.23	1.36	8.1	275	1.6	48	18.75	6.02	1.54	3.24	1.43	8.2	205	1.53	48	20.5049	6.07	3.7	3.25	0.96	8.9	228	1.53	48	20.5049	5.16	2.79	2.71	1.24	9.2	241
2	41	3	1.67	65	23.3067	6.86	0.67	3.95	1.82	9.5	267	1.665	67.5	24.3487	6.38	1.24	3.8	1.55	6.5	255	1.665	69	24.8898	5.99	2.28	3.18	1.48	12	367	1.665	69	24.8898	6.06	1.25	3.4	1.48	9.3	266
2	51	3	1.62	66	25.1486	5.14	2.21	2.99	1.13	6.4	201	1.62	70	26.6728	6.66	2.87	3.83	1.35	7.5	248	1.65	70	25.7117	5.9	5.4	2.59	0.92	6.9	232	1.63	70	26.3465	4.04	1.42	2.13	1.26	11	164
2	55	3	1.62	51	19.433	5.31	0.63	3.11	1.52	11.6	309	1.62	51	19.433	5	1.14	3.13	1.05	12.6	299	1.62	53	20.1951	5.47	1.32	3.65	1.12	10.4	264
2	57	3	1.6	68	26.5625	4.47	2.04	2.44	1.11	9.3	209	1.64	67	24.9108	4.86	3.83	2.47	1.06	9.8	259	1.64	67	24.9108	5.51	2.16	3.56	1.27	7.8	164	1.64	67	24.9108	5.25	1.68	3.12	1.16	9.4	255
2	47	3	1.65	55	20.202	5.9	1.02	3.34	1.58	8.9	242	1.65	53	19.4674	5.43	0.48	3.11	1.4	11.3	235	1.65	49.5	18.1818	4.56	1.13	2.77	0.96	15	270	1.65	48.5	17.8145	5.48	1.46	2.43	1.93	10.9	358
2	56	3	1.65	59	21.6713	4.77	0.92	2.59	1.09	8	231	1.64	62	23.0518	5.07	0.87	3.33	1.23	7.3	257	1.64	62	23.0518	4.48	1.33	2.9	0.83	7.1	257	1.64	61	22.68	5.6	1.36	3.4	1.09	7.8	278
2	50	3	1.57	55	22.3133	4.14	0.56	2.08	1.19	8.2	224	1.57	56	22.719	4.92	0.95	2.87	1.2	8.2	264	1.57	59	23.9361	5.22	1.68	3.06	0.97	8.3	252	1.57	59	23.9361	3.46	1.8	1.52	1.24	8.4	268
2	36	3	1.59	55	21.7555	5.02	0.5	3.22	1.21	6.5	165	1.63	53	19.9481	4.49	0.66	2.78	1.05	10	164	1.6	58	22.6562	5.74	0.84	3.57	1.44	7.7	131	1.6	58	22.6562	3.73	0.68	1.92	1.12	9.6	197
2	56	3	1.6	55	21.4844	6.68	3.36	3.76	1.38	9.7	326	1.6	55	21.4844	6.38	3.76	3.76	0.95	7.3	342	1.6	51	19.9219	5.04	1.49	3.05	0.95	7.3	317
2	63	3	1.5	48	21.3333	5.59	0.95	2.92	1.59	7.2	209	1.5	48	21.3333	6.01	1.07	3.69	1.41	10	311	1.5	50	22.2222	6.11	1.02	3.66	1.64	10.4	208
2	51	3	1.68	68	24.093	5.02	0.76	2.01	2.14	17.1	253	1.68	66	23.3844	5.43	0.72	2.01	2.22	17.1	278	1.68	65	23.03	5.14	1.34	2.45	1.89	14.3	192
2	62	3	1.58	43	17.2248	5.29	1.51	2.89	1.43	8.4	250	1.58	42	16.8242	5.25	2.57	3.07	1.32	7.4	283	1.58	44.5	17.8257	5.97	1.56	3.81	1.19	7.1	287	1.58	44.5	17.8257	6.4	2.09	4.03	1.29	9.4	278
2	49	3	1.54	53	22.35	4.44	1.3	2.48	0.97	12.1	297	1.54	51.5	21.72	4.44	1.9	2.47	1.11	10.7	328	1.53	50	21.36	4.93	2.66	2.95	0.95	12.5	304
2	57	3	1.57	40	16.2278	4.64	1.04	2.28	1.74	13.3	218	1.55	40	16.6493	4.46	0.68	2.34	1.49	9.3	236	1.55	40	16.6493	4.16	1.01	2.13	1.13	10.9	222	1.55	37.5	15.6087	4.1	1.26	1.85	1.59	11.9	243
2	45	3	1.6	57.5	22.4609	4.05	0.63	1.89	1.27	14	154	1.59	56	22.151	4.39	0.76	2.43	1.29	20.3	227	1.59	58	22.9421	4.47	1.52	2.36	1.25	7.7	217	1.6	58	22.6562	4.01	1.31	1.94	1.24	11.4	245
2	46	3	1.5	44	19.5556	5.55	1.27	2.85	2.05	9.3	232	1.5	44	19.5556	5.9	1.43	3.5	1.94	8.7	217	1.5	47	20.8889	6.26	2.07	3.22	1.76	8.18	225	1.5	47	20.8889	5.04	1.08	2.81	1.64	9.8	273
2	64	3	1.55	55	22.8928	5.68	1.13	3.39	1.29	14.2	211	1.55	55	22.8928	5.41	0.92	3.07	1.17	12.9	206	1.58	56	22.4323	4.08	1.22	2.23	0.83	12.3	259	1.6	50	19.5312	4.84	1.82	2.99	0.97	14.3	257
2	58	3	1.6	60	23.4375	6.2	0.8	4.08	1.78	7.1	291	1.61	80	30.863	7.14	1.53	4.82	1.59	9.8	358	1.61	77.5	29.8985	6.16	2.55	4.57	1.25	9.01	314	1.61	77.5	29.8985	6.17	2.69	3.97	1.07	11.5	408
2	52	3	1.65	63	23.1405	4.78	0.84	2.84	1.53	12.6	225	1.65	62.5	22.9568	5.46	1.3	3.27	1.81	13.7	208	1.65	55	20.202	5.58	1.85	3.6	1.45	13.9	224	1.65	55	20.202	5.32	1.86	3.32	1.2	12.2	258
2	58	3	1.68	62	21.9671	5.09	0.61	2.38	2.19	11.7	344	1.68	65	23.03	4.71	0.87	2.5	1.73	10.8	290	1.68	65	23.03	5.61	0.97	3.28	1.97	9	320	1.68	65	23.03	5.23	0.65	2.65	2.22	11.7	296
2	43	3	1.5	49	21.7778	4	0.57	2.27	1.39	8.8	217	1.5	51.5	22.8889	4.19	2	2.52	1.43	7.8	208	1.5	51	22.6667	5.05	1.35	3.48	1.51	10.7	231	1.5	51	22.6667	4.31	1.05	2.69	1.29	9.5	293
2	44	3										1.6	51	19.9219	3.7	0.53	1.94	1.33	7.6	264	1.6	52	20.3125	4.66	2.26	2.73	1.26	7.3	267
2	40	3	1.62	54	20.5761	4.32	0.42	2.36	1.65	7.1	202	1.62	55	20.9572	3.73	0.49	2.22	1.43	9.1	239	1.62	57	21.7193	4.74	1.02	2.61	1.58	8.5	306	1.62	57	21.7193	3.51	0.99	1.63	1.37	7.4	238
2	59	3	1.55	54	22.4766	4.77	1.04	2.46	1.52	7.7	182	1.59	54	21.3599	4.84	1.18	2.07	1.95	9.2	246	1.59	52	20.5688	4.52	1.3	2.4	1.45	5.9	187	1.6	58	22.6562	4.86	0.92	2.5	1.45	8.2	211
2	42	3	1.63	64	24.0882							1.63	64	24.0882	3.43	0.56	2.23	0.87	8	292	1.63	61	22.9591	4.59	1.23	3.23	0.72	8.8	263	1.63	61	22.9591	3.53	1.05	2.32	0.78	7.4	296
2	49	3	1.6	56	21.875	3.87	1.42	2.01	1.19	9.7	294	1.6	57.5	22.4609	5.1	1.52	2.98	1.34	6.5	291	1.6	58	22.6562	4.17	2.22	2.31	0.87	7.3	311	1.6	58	22.6562	4.23	2.6	1.97	1.22	7.4	290
2	41	3	1.65	65	23.8751	4.36	1.49	2.64	0.97	8.2	190	1.65	65	23.8751	3.98	1.03	2.53	0.85	7.4	230	1.65	65	23.8751	4.78	3.3	2.91	0.73	6.6	269	1.65	65	23.8751	5.27	4.3	3.19	1.08	6.3	220
2	44	3	1.68	62.5	22.1443	3.76	1.48	1.51	1.49	11	228	1.68	61.5	21.79	4.36	1.12	1.98	1.6	9	227	1.68	62	21.9671	5.11	1.71	2.31	1.54		201	1.68	61.2	21.6837	4.76	1.12	1.92	1.8		240
2	49	3	1.57	50	20.2848	4.82	0.64	2.76	1.49	8.1	251	1.57	49.5	20.082	5.18	1.11	3.21	1.34	6.4	259	1.58	50	20.0288	5.87	1.59	3.33	1.5	5.9	243
2	40	3	1.6	50	19.5312	5.12	0.91	2.89	1.49	9.6	223	1.6	50	19.5312	5	1.03	2.85	1.36	7.2	186	1.6	50	19.5312	6.87	1.55	4.36	1.4	7.8	237	1.6	50	19.5312	4.77	1.38	2.78	1.28	6.5	230
2	45	3	1.65	55	20.202	5.17	1.15	2.75	1.42	8.4	276	1.65	54	19.8347	3.99	0.97	2.75	1.42	8.4	276	1.65	57	20.9366	4.1	1.91	2.4	1.17	9.6	289	1.65	57	20.9366	4.03	1.71	2.09	1.32	8.7	301
2	43	3	1.58	74	29.6427	5.73	1.26	3.63	1.22	8.8	273	1.58	74	29.6427	5.3	1.63	3.26	1.22	7.6	243	1.58	75	30.0433	5.74	3.76	3.4	1.03	6	320	1.58	75	30.0433	4.92	2.02	2.96	1.36	6.9	255
2	46	3	1.6	56	21.875	5.24	1.59	3	1.52	11.5	324	1.6	57	22.2656	5.29	2.94	2.85	1.32	7.6	315	1.6	57	22.2656	5.76	1.8	3.6	1.38	7.7	285	1.6	57	22.2656	4.68	1.94	2.74	1.45	9.9	304
2	56	3	1.67	60	21.5139	6.26	1.32	3.14	1.78	10.4	295	1.67	62	22.231	4.88	0.74	2.3	1.61	9.7	260	1.67	60	21.5139	4.57	0.73	2.05	1.83	10.3	279	1.67	60	21.5139	5.04	0.73	2.72	1.81	9.7	291
2	63	3	1.5	51	22.6667	5.1	1.04	2.7	1.64	12.4	324	1.52	51.5	22.2905	5.79	1.43	3.17	1.44	12.6	332	1.5	57	25.3333	6.3	1.73	3.42	1.59	12.5	256	1.5	57	25.3333	4.94	1.49	2.9	1.29	11.8	387
2	59	3	1.59	56	22.151	4.58	1.28	2.35	1.29	9.1	287	1.6	56	21.875	5.03	1.15	2.81	1.4	9.8	297	1.6	57.5	22.4609	4.15	1.6	2.06	1.17	8.3	257	1.6	57.5	22.4609	3.43	0.86	1.71	1.36	10.2	377
2	51	3	1.6	72	28.125	4.83	2.47	2.61	0.97	11.5	293	1.6	70	27.3437	3.96	4.08	2.03	0.74	9.7	300	1.6	70	27.3437	4.23	5.16	1.65	0.48	9.9	259	1.6	70	27.3437	10.95	20.4	3.84	0.3	10	272
2	50	3	1.65	63	23.1405	5.4	1.17	3.22	1.59	7.1	339	1.65	62	22.7732	6.46	2.26	3.72	1.53	7	343	1.65	74	27.1809	7.32	3.79	4.2	1.37	7.2	314	1.65	74	27.1809	5.07	4.19	2.58	1.2	6	493
2	45	3	1.6	54	21.0937	4.07	1.86	2.31	1.04	6.8	239	1.6	55	21.4844	5.53	3.46	3.36	1.01	7.6	250	1.6	60	23.4375	4.82	2.41	3.05	0.99	7.3	289	1.6	60	23.4375	3.65	3	1.96	0.99	8.5	353
2	51	3	1.63	65	24.4646	4.43	1.1	2.14	1.58	6.7	1.1	1.63	60	22.5827	5.19	0.83	2.96	1.49	9.2	288	1.63	56	21.0772	5.91	1.66	3.55	1.53	5.4	266	1.63	56	21.0772	5.09	0.81	2.72	1.74	7.9	265
2	56	3	1.53	46	19.6506	6.85	1.36	4.35	1.32	11.3	235	1.53	48	20.5049	6.95	0.99	4.62	1.5	9	228	1.53	50	21.3593	7.46	1.94	5	1.05	8.8	231	1.53	50	21.3593	6.38	1.66	4.24	0.94	8.8	297
2	40	3	1.61	55	21.2183	4.46	0.66	2.45	1.4	7.6	282	1.61	57	21.9899	4.62	1.32	2.49	1.37	7.6	291	1.61	57	21.9899	5.38	1.2	3.47	1.16	6.4	302	1.61	57	21.9899	5.38	0.95	3.2	1.51	7.1	279
2	50	3	1.57	56	22.719	5.72	1.01	3.71	1.29	10.9	276	1.57	55	22.3133	5.16	2.86	3.13	1.15	8.8	259	1.57	58	23.5304	6.15	4.26	3.56	1.21	8.2	290	1.57	58	23.5304	7.67	2.55	5.08	1.46	10.9	367
2	46	3	1.6	56	21.875	5.71	0.89	3.11	1.75	8.4	293	1.6	58	22.6562	5.39	2.04	3.14	1.39	6.8	284	1.6	57	22.2656	5.98	1.78	3.54	1.35	7.2	302	1.6	57	22.2656	5.23	1.41	2.46	1.9	9.2	279
2	42	3	1.55	43	17.898	4.08	1.09	2.16	1.38	9.3	267	1.55	43.5	18.1061	3.11	2.18	1.64	1.02	6.6	270	1.55	45	18.7305	4.54	1.8	2.52	1.41	6.8	340	1.55	45	18.7305	3.29	1.68	1.61	1.15	7.8	268
2	43	3	1.65	48	17.6309	4.74	1.12	2.18	1.66	8.4	205	1.65	48	17.6309	3.84	2.12	1.78	1.32	7.5	232	1.65	47.5	17.4472	4.38	3.38	2.23	1.18	5.6	186	1.65	47.5	17.4472	3.88	3.26	1.64	1.4	5.5	197
2	47	3	1.58	53	21.2306	5.5	1.1	2.81	1.87	10.3	289	1.58	52.5	21.0303	5.08	1.11	3.2	1.13	8.5	288	1.56	52.5	21.573	4.82	0.59	2.82	1.48	10.8	282	1.56	52.5	21.573	4.14	0.63	2.21	1.37	10.3	243
2	62	3	1.63	72	27.0993	5.19	1.47	3.49	0.97	8.2	316	1.63	71	26.7229	5.93	2.09	3.76	0.92	10	367	1.63	77	28.9811	4.83	1.9	3.02	0.98	7.7	298	1.63	77	28.9811	5.77	2.62	3.63	0.82	9.1	343
2	47	3	1.58	58.5	23.4337	5.22	2.14	3.46	0.89	7.8	296	1.58	57	22.8329	5.32	1.82	3.43	1.08	6	260	1.58	58	23.2335	6.24	2.13	3.95	0.86	6	363	1.58	58	23.2335	5.72	1.65	3.57	1	7.1	291
2	47	3	1.58	62	24.8358	4.49	2.07	2.55	1.11	9.4	298	1.58	64	25.6369	4.3	1.5	2.67	1.03	8.3	324	1.58	65	26.0375	5.68	2.11	3.66	1.02	7.7	261	1.58	65	26.0375	5.86	2.18	3.5	1.44	6.9	330
2	63	3	1.55	52	21.6441	6.81	0.7	3.62	2.09	9.7	242	1.55	52	21.6441	6.88	1.25	3.74	1.88	8	215	1.55	54	22.4766	6.3	0.97	3.92	1.7	8.1	213	1.55	54	22.4766	6.9	1.58	3.76	1.74	11.8	247
2	38	3	1.55	55	22.8928	6.3	1.98	3.69	1.56	10.3	255	1.55	55	22.8928	7.26	2.18	4.52	1.61	8.1	317	1.55	56	23.3091	8.04	2.43	4.98	1.48	7	267
2	59	3	1.6	68	26.5625	5.03	1.05	2.86	1.52	12.7	393	1.6	67.5	26.3672	6.14	1.71	3.76	1.58	10.4	357	1.6	67	26.1719	5.51	1.82	3.18	1.29	9.4	351	1.6	67	26.1719	4.85	0.97	2.67	1.52	11.4	359
2	51	3	1.57	45	18.2563	5.89	1.03	2.92	1.93	11.2	239	1.57	45	18.2563	5.56	1.76	2.81	1.58	11.6	232	1.56	44	18.0802	5.27	2.45	2.9	1.26	10.9	240
2	39	3	1.68	51	18.0697	4.32	0.85	2.1	1.68	9.7	318	1.68	52	18.424	5.17	1.19	2.64	1.65	11.7	408	1.68	55.5	19.6641	5.79	1.09	2.99	1.74	6.9	363	1.68	55.5	19.6641	4.44	1.49	2.04	1.6	7.5	348
2	42	3	1.6	62.5	24.4141	4.64	0.98	2.52	1.22	10.3	271	1.6	62	24.2187	3.63	0.86	1.9	1.05	7.6	197	1.65	65	23.8751	5.04	1.21	2.94	1.31	6.8	310	1.65	65	23.8751	4.57	4.93	2.18	0.83	8.8	310
2	59	3	1.6	66	25.7812	4.43	0.92	2.03	1.48	9.1	280	1.6	67	26.1719	5.12	1.74	2.47	1.34	11.4	296	1.6	69	26.9531	5.32	1.73	2.84	1.34	8.6	228	1.6	69	26.9531	4.44	1.17	2.18	1.55	8.6	283
2	56	3	1.52	49	21.2084	5.82	2.12	3.81	1.11	10.1	155	1.53	50	21.3593	8.08	2.9	5.08	1.26	9	225	1.53	50.5	21.5729	6.75	4.63	3.61	1.22	8.5	203
2	35	3	1.59	47	18.591	4.13	0.95	2.11	1.35	10	289	1.59	47.5	18.7888	4.03	0.94	2.05	1.31	9.4	389	1.59	49	19.3821	4.15	1.24	2.53	1.11	8.8	304	1.59	49	19.3821	3.31	1.92	1.39	1.18	8.8	370
2	36	3	1.56	61	25.0657	5.8	0.78	3.46	1.47	11.7	261	1.55	61	25.3902	6.14	1.21	3.6	1.59	8.3	264	1.55	62.5	26.0146	5.29	1.53	3.11	1.5	8.6	208	1.55	62.5	26.0146	5.08	0.98	2.77	1.61	8.3	267
2	60	3	1.43	46	22.495							1.41	46	23.1377	4.39	2.76		0.76		275	1.41	46	23.1377	6.07	3.15	4.33	0.82	41.3	266
2	51	3	1.6	41.5	16.2109	6.07	0.67	2.74	2.42	12.3	227	1.6	43	16.7969	5.95	0.81	2.82	2.11	12	245	1.6	43.5	16.9922	6.44	1.22	3.88	1.87	10.1	221	1.6	43.5	16.9922	5.48	1.11	2.28	2.41	12.1	295
2	63	3	1.58	70	28.0404	5.55	2.15	3.52	1.12	10.8	389	1.58	70	28.0404	5.61	2.98	3.6	0.91	8.5	395	1.57	71	28.8044	6.66	3.19	4.48	1.13	8.7	315
2	42	3	1.58	54	21.6311	4.27	0.83	2.08	1.36	9.6	297	1.58	54	21.6311	4.14	0.76	2.08	1.37	8.1	307	1.58	56	22.4323	5.89	1.74	3.19	1.52	8.8	255	1.58	56	22.4323	4.1	1.97	2.06	1.06	7.8	311
2	31	3	1.61	51.5	19.8681	4.42	0.8	1.92	1.76	7	221	1.61	50	19.2894	4.1	0.72	1.86	1.63	7	228	1.61	52	20.061	5.07	1.09	2.81	1.77	6.6	255	1.61	52	20.061	3.72	0.95	1.12	1.87	6.8	270
2	43	3	1.53	53	22.6409	4.12	0.44	1.99	1.52	12.2	178	1.53	52	22.2137	4.4	0.9	2.32	1.32	9.8	192	1.53	53	22.6409	4.48	1.2	2.54	1.18	8.6	223
2	49	3	1.6	66	25.7812	4.67	1.58	2.38	1.28	8.6	173	1.6	65	25.3906	4.31	1.26	2.14	1.35	7.6	180	1.6	60	23.4375	4.52	2.55	2.47	1.05	7.8	176	1.6	60	23.4375	4.09	1.41	1.91	1.46	6.9	203
2	59	3	1.7	90	31.1419	4.84	1.08	3.01	1.11	12.5	318	1.65	90	33.0579	5.43	1.94	3.51	1.14	11.5	252	1.7	93	32.1799	4.45	3.08	2.78	0.81	10	284	1.7	93	32.1799	4.49	2.77	2.68	0.98	11.6	361
2	40	3	1.6	57.5	22.4609	3.82	0.74	1.81	1.31	9.9	214	1.6	57.5	22.4609	4.04	1.19	2.14	1.4	9.4	212	1.6	58.5	22.8516	4.77	0.98	2.37	1.6	8	200	1.6	58.5	22.8516	3.62	0.78	1.36	1.73	10.8	255
2	39	3	1.64	47	17.4747	5.52	0.93	3.12	1.53	6.9	259	1.64	47	17.4747	5.33	1.34	3.09	1.3	9.1	263	1.64	47	17.4747	5.91	2.11	3.15	1.62	7.1	273	1.64	47	17.4747	5.11	1.28	2.7	1.68	8.2	292
2	47	3	1.58	68	27.2392	5.07	0.76	2.62	1.4	11.6	204	1.58	65	26.0375	5.4	2.17	3.17	1.27	11.1	247	1.58	64	25.6369	4.92	2.55	2.71	1.13	15.1	239	1.6	50	19.5312	4.53	0.98	2.61	1.22	17.2	316
2	46	3	1.62	50	19.052	4.26	1.08	2.14	1.34	8.9	201	1.62	53	20.1951	4.77	1.06	2.48	1.26	7.6	192	1.62	53	20.1951	4.25	1.57	2.15	1.23	8.9	173	1.62	53	20.1951	4.24	1.09	2.02	1.5	10.7	193
2	48	3	1.6	63.5	24.8047	6.4	1.31	4.14	1.33	8.4	334	1.6	62	24.2187	5.78	1.61	4.14	1.12	8.5	325	1.6	60	23.4375	5.76	1.94	3.97	1.02	9	344	1.6	60	23.4375	6.21	2.64	3.76	1.39	7	358
2	56	3	1.57	57	23.1247	4.51	1	2.9	1.14	6.1	197	1.57	55	22.3133	4.2	1.18	2.48	1.13	8.8	278	1.58	55	22.0317	4.77	1.62	2.8	1.12	7.9	319	1.65	60	22.0386	3.61	2.52	2.08	0.68	7.5	348
2	48	3	1.69	60	21.0077	4.42	0.82	2.11	1.64	6.8	148	1.69	60	21.0077	5.33	0.55	2.47	1.86	8.4	155	1.69	61.5	21.5329	5.04	1.22	2.85	1.24	6.7	212	1.69	61.5	21.5329	5.02	0.8	2.78	1.48	6.1	219
2	63	3	1.65	75	27.5482	3.69	4	1.48	0.76	15.5	338	1.68	70	24.8016	4.96	8.57	1.96	0.5	14.3	302	1.65	74	27.1809	4.17	5.88	1.38	0.55	16	371	1.65	74	27.1809	4.09	7.7	1.21	0.29	12.7	370
2	43	3	1.58	58	23.2335	5.01	0.77	2.68	1.3	10.8	243	1.58	58	23.2335	5.42	2.15	2.9	1.26	10.2	223	1.58	58	23.2335	4.63	2.74	2.6	0.99	12.2	225	1.58	58	23.2335	4.1	1.4	1.8	1.52	9.7	231
2	51	3	1.58	55	22.0317	5.34	0.91	3.32	1.55	4.9	138	1.56	54	22.1893	0.75	1.58	3.21	1.59	7.2	202	1.56	54	22.1893	5.1	1.8	2.99	1.19	7.3	218	1.58	55	22.0317	4.52	2	2.35	1.19	6.4	260
2	39	3	1.65	70	25.7117	3.44	1.23	1.72	1.03	6.4	164	1.65	69	25.3444	3.62	0.65	1.8	1.12	7.1	204	1.65	68	24.977	3.4	1.04	2.02	0.77	5.6	205	1.65	66	24.2424	4.41	1.9	2.6	0.89	6.3	270
2	43	3	1.7	59	20.4152	5.31	0.65	2.73	1.6	8.2	205	1.71	55	18.8092	5.3	1.14	3.06	1.38	8	229	1.7	67.5	23.3564	5.46	1.2	2.99	1.52	7	231	1.7	60	20.7612	5.33	1.16	3.13	1.31	6.7	224
2	47	3	1.62	64	24.3865	4.63	1.1	3.09	0.98	9.6	317	1.62	62	23.6244	4.92	1.95	3.04	0.85	9.1	321	1.62	62	23.6244	4.68	2.34	2.81	0.84	8.4	302	1.63	60	22.5827	5.21	2.01	3.38	0.94	8.4	391
2	63	3	1.6	64	25	4.88	0.67	2.41	1.38	8.8	206	1.6	64	25	5.97	1.15	3.31	1.57	7.6	217	1.6	61.5	24.0234	5.34	1.79	3.24	1.19	7.8	212
2	64	3	1.62	75	28.578	6.48	2.66	3.82	1.32	10.1	233	1.62	72.5	27.6254	5.63	2.42	3.33	0.91	9.5	261	1.62	75	28.578	5.41	2.18	3.33	1.19	9	198	1.62	70	26.6728	6.37	2.64	3.88	1.06	10	270
2	49	3	1.59	54	21.3599	5.71	3.17	3.33	1.05	8.3	278	1.6	54	21.0937	6.35	3.25	3.6	1.09	8.6	293	1.59	51	20.1733	5.54	5.96	3.01	0.72	6.6	227	1.6	55	21.4844	5.62	4.18	3.23	0.87	6.9	321
2	52	3	1.53	63	26.9127	4.56	1	2.61	1.2	12.5	295	1.53	63	26.9127	4.98	0.67	2.75	1.23	11.4	289	1.53	64.5	27.5535	4.69	1.19	2.56	1.33	10.1	259	1.53	64.5	27.5535	4.07	0.91	2.28	1.27	9.4	307
2	58	3	1.62	68	25.9107	6.01	3.4	3.03	1.13	9.2	327	1.66	65	23.5883	5.78	2.57	3.28	1.4	8.5	348	1.66	65	23.5883	4.65	3.11	2.46	0.96	5.9	408	1.66	70	25.4028	5.54	3.09	3.21	0.96	10.5	389
2	57	3	1.5	50	22.2222	6.92	1.74	4.16	1.37	9.1	326	1.5	50	22.2222	6.6	1.98	4	1.29	9.1	289	1.5	52	23.1111	4.61	3.03	2.47	0.92	10.2	289	1.5	52	23.1111	5.38	2.5	3.14	1.22	7.9	294
2	50	3	1.43	57	27.8742	6.2	1.07	3.53	1.43	9.3	262	1.45	56	26.635	5.24	2.09	2.56	1.23	8.2	319	1.42	56.5	28.0202	5.47	2.64	3	1.28	8.5	334
2	49	3	1.58	54	21.6311	4.91	0.95	2.3	1.61	9.7	170	1.58	53	21.2306	5.37	1.57	3.13	1.27	9.1	263	1.58	57	22.8329	5.68	1.6	3.2	1.65	11	268	1.58	55	22.0317	5.57	2.14	3.14	1.22	10.7	353
2	45	3	1.45	55	26.1593	6.48	0.9	4.11	1.19	10.8	292	1.45	50	23.7812	5.84	1.59	3.48	0.98	10.4	288	1.45	46	21.8787	6.89	1.83	4.73	1.16	7.9	399	1.45	48	22.83	6.87	1.68	4.64	1.22	9.9	338
2	56	3	1.56	54	22.1893	5.33	0.57	2.36	1.9	10.3	185	1.57	55	22.3133	4.9	1.48	2.36	1.38	8.9	237	1.57	56	22.719	4.67	1.33	2.76	1.38	10.3	249	1.55	61	25.3902	6.06	0.78	3.09	1.83	11.4	267
2	49	3	1.6	50	19.5312	4.58	0.72	2.51	1.13	6.5	259	1.6	50	19.5312	4.64	1.27	2.81	0.93	6.4	244	1.6	50	19.5312	6.05	1.64	3.56	1.1	5.7	237	1.6	50	19.5312	3.96	0.69	2.22	1.03	9.5	306
2	63	3	1.57	49	19.8791	6.82	2.07	3.49	1.71	9.9	237	1.58	48	19.2277	6.68	2.01	3.54	1.75	10.9	214	1.57	47	19.0677	6.1	1.77	3.08	1.91	11.6	196	1.57	48	19.4734	5.64	1.59	3.19	1.47	11.4	244
2	48	3	1.6	74	28.9062	5.45	2.66	2.93	1.17	7.7	265	1.6	74	28.9062	6.17	3.12	3.46	1.22	8.1	308	1.6	75	29.2969	4.45	3.19	2.61	0.95	7.3	333	1.6	70	27.3437	5.39	2.89	3.13	1.15	9.8	286
2	53	3	1.5	49.5	22	4.39	1.44	1.94	1.31	8.7	290	1.49	50	22.5215	5.37	1.89	2.96	1.35	8.9	274	1.49	52	23.4224	4.79	1.71	2.98	1.14	8.9	245	1.58	51	20.4294	3.86	1.11	1.98	1.16	14.5	240
2	54	3	1.47	51.5	23.8327	4.76	0.74	1.77	1.96	8.9	245	1.47	50.5	23.3699	5.85	0.96	2.52	2.01	7.9	299	1.45	51	24.2568	5.17	0.79	2.24	2.21	7.8	226	1.54	48	20.2395	5.3	1	2.29	1.74	12	231
2	49	3	1.54	53	22.3478	3.03	0.47	1.66	0.73	8.3	202	1.53	53	22.6409	4.38	0.77	2.7	1.03	6.8	208	1.53	55	23.4952	3.04	0.98	1.59	1	6.6	213	1.54	55	23.1911	3.57	1.28	1.82	0.98	10.7	277
2	53	3	1.56	49	20.1348	5.2	0.89	2.48	1.68	7.1	214	1.56	46	18.902	4.04	1.16	2.14	1.3	7.6	209	1.56	49	20.1348	4.76	1.38	2.36	1.53	6.8	232	1.56	45	18.4911	4.78	1.38	2.56	1.43	11.3	267
2	42	3	1.55	68	28.3039	5.29	2.2	3.18	0.85	7，7	362	1.56	67	27.5312	4.93	1.63	3.21	0.92	9.9	365	1.56	68	27.9421	6.3	5.34	3.55	0.86	11.7	336	1.56	48	19.7239	4.62	5.05	2.26	0.59	12.8	355
2	47	3	1.62	57	21.7193	4.93	0.95	2.86	1.07	10.2	242	1.62	56.5	21.5287	3.99	1.84	2.21	0.94	8.5	287	1.62	56.5	21.5287	5.42	1.86	3.22	1.06	9.7	267	1.62	56.5	21.5287	3.85	2.39	1.92	1.31	10.7	339
2	41	3	1.58	58	23.2335	6.33	1.3	3.3	1.66	10.1	272	1.58	56	22.4323	7.11	2.41	4.03	1.71	8.3	290	1.58	56	22.4323	6.25	1.85	3.73	1.45	6.8	285	1.58	56	22.4323	5.75	2.48	2.89	1.72	13	344
2	38	3	1.63	52	19.5717	4.99	0.67	1.85	2.17	8	186	1.63	51	19.1953	4.72	0.59	2.07	2.21	9.1	203	1.63	50	18.8189	5.6	0.98	2.42	2.3	8	278	1.63	50	18.8189	4.51	0.89	1.55	2.08	8.7	247
2	62	3	1.62	68.5	26.1012	5.95	1.34	3.65	1	9.1	264	1.67	70	25.0995	6.34	2.23	3.98	1.16	8.8	288	1.63	70	26.3465	6.13	1.52	3.56	1.26	8.6	256
2	57	3	1.55	52	21.6441	5.18	0.82	2.6	1.6	9	156	1.55	54	22.4766	5.55	0.55	2.91	1.86	11.7	209	1.55	54	22.4766	4.52	1.07	2.51	1.07	9.5	192	1.55	54	22.4766	5.39	0.74	2.71	1.68	9.5	191
2	54	3	1.56	60	24.6548	4.69	0.87	3.03	0.97	12.2	234	1.57	57	23.1247	6.02	0.77	3.79	0.88	12.3	215	1.56	57	23.4221	6.34	1.17	3.99	1.52	9.6	232	1.58	57	22.8329	6.41	1.41	4.18	1.43	10.7	300
2	54	3	1.56	50	20.5457	6.72	1.04	3.83	1.6	7.2	319	1.55	51	21.2279	7.33	1.37	4.28	1.91	8.2	336	1.55	55	22.8928	5.71	2.24	3.3	1.23	7.1	354	1.55	55	22.8928	5.66	1.79	3.28	1.24	12.1	347
2	45	3	1.63	63.5	23.9	5.12	0.69	2.87	1.4	6	253	1.63	62	23.3355	4.61	0.93	2.56	1.28	8.8	353	1.62	61	23.2434	4.81	1.35	2.71	1.18	7.5	284	1.62	61	23.2434	4.35	1.96	2.17	1。22	11.9	290
2	61	3	1.6	62.5	24.4141	4.99	2.31	2.77	0.93	10.9	399	1.6	61	23.8281	4.74	3.71	2.45	0.77	16.7	388	1.6	63	24.6094	4.01	3.66	1.93	0.75	13.7	426	1.6	63	24.6094	4.77	2.97	2.47	0.93	12.4	298
2	58	3	1.56	49	20.1348	6.16	0.95	3.15	2.18	7.7	272	1.55	50	20.8117	7.31	1.8	3.75	2.02	8.5	228	1.55	50.5	21.0198	5.11	1.44	2.66	1.49	8.3	232
2	32	3										1.57	58.5	23.7332	3.72	3.07	1.77	0.88	7.2	235	1.54	58.5	24.6669	3.83	2.53	0.78	1.99	6.6	220
2	58	3	1.51	46	20.1746	4.42	0.89	2.01	1.51	6	149	1.51	46	20.1746	5.91	1.68	3.07	1.72	8.4	259	1.5	46	20.4444	4.44	1.27	2.41	1.39	9.4	228	1.5	46	20.4444	6.21	2.4	3.06	1.54	9.3	278
2	48	3	1.63	53	19.9481	3.84	0.94	1.99	1.19	9.7	243	1.63	54	20.3244	3.89	0.71	1.91	1.09	9.5	252	1.63	52	19.5717	3.7	1.79	1.91	0.9	10.5	245	1.63	51	19.1953	4.28	1.02	1.99	1.56	7.9	315
2	47	3	1.64	60	22.3081	7.39	1.02	3.61	2.35	7.2	182	1.64	59	21.9363	7.07	1.22	3.34	2.37	8.4	197	1.64	58	21.5645	6.5	1.1	3.13	2.62	7.2	175	1.64	58	21.5645	7.59	0.86	4.02	2.62	9.9	222
2	48	3	1.63	52.5	19.7599	4.67	1.35	2.3	1.37	8.2	190	1.63	52	19.5717	5.24	1.74	2.96	1.39	9.4	217	1.63	50	18.8189	5.01	1.49	2.69	0.93	9.3	237
2	32	3	1.54	49	20.6612	3.44	0.71	2.01	0.97	9.7	263	1.54	49	20.6612	3.15	0.71	1.6	1.03	7.9	228	1.54	54	22.7694	3.75	0.75	2.36	0.97	10.3	400	1.54	51	21.5045	3.47	1.82	1.61	1.18	9.7	262
2	47	3	1.55	61	25.3902	4.81	1.39	2.83	1.14	5.1	253	1.55	60	24.974	4.7	1.34	2.45	1.39	7.9	237	1.55	59	24.5578	4.32	1.33	2.17	1.11	6.5	247
2	35	3										1.63	61	22.9591	6.34	1.07	3.7	1.35	8.6	265	1.63	62	23.3355	5.19	2.03	3.09	1	7.5	266
2	32	3	1.6	46.5	18.1641	4.07	1.09	2.26	1.1	6.8	142	1.6	49	19.1406	3.9	0.9	2.06	1.2	6.8	194	1.6	49	19.1406	3.85	1.95	2	0.92	10.1	176	1.6	52	20.3125	3.7	1.05	1.86	1.22	7.9	197
2	47	3	1.55	48	19.9792	7.36	0.93	5.04	1.49	12.7	248	1.55	48	19.9792	6.21	1.88	3.88	1.35	18.6	221	1.55	47	19.563	5.81	1.98	3.71	0.9	12.9	187	1.55	47	19.563	6.59	2.56	3.16	1.8	10.5	276
2	55	3	1.6	51	19.9219	4.41	1.29	1.88	1.41	13.3	271	1.62	51	19.433	4.95	2	2.36	1.55	12.9	303	1.6	53.5	20.8984	5.27	2.29	2.78	1.45	13	268	1.6	53.5	20.8984	5.24	1.94	2.18	1.92	12.3	306
2	52	3	1.6	57.5	22.4609	5.79	0.84	3.32	1.26	12.5	240	1.59	56	22.151	4.95	0.8	2.87	1.24	12	238	1.59	56	22.151	5.64	2.17	3.38	1.03	11.8	235	1.6	60	23.4375	3.8	3.18	1.94	1.05	11.3	341
2	63	3	1.6	55	21.4844	5.5	1.18	2.81	1.46	11	311	1.6	54	21.0937	5.04	2.28	2.42	1.43	12.3	297	1.6	52.5	20.5078	4.28	2.66	2.16	1.08	8.4	293	1.64	58	21.5645	4.53	4.06	1.92	1.17	10.7	362
2	49	3	1.62	70	26.6728	5.09	2.4	2.65	1.08	16.9	337	1.62	75	28.578	5.62	3.42	3.01	1.16	13.9	390	1.62	74	28.1969	5.52	3.93	3.01	0.97	12.6	414	1.62	74	28.1969	4.35	3.74	1.99	1.04	10.6	398
2	47	3	1.64	57.5	21.3786	5.38	1.19	2.8	1.59	12.3	231	1.64	58	21.5645	5.34	1.54	2.75	1.37	11.4	243	1.64	63	23.4236	6.24	1.92	3.26	1.57	9.6	289	1.64	61.5	22.8659	4.84	1.72	2.72	1.32	13.2	347
2	55	3	1.58	51	20.4294	5.91	1.05	3.02	1.37	9.2	281	1.58	49	19.6283	5.63	1.28	3.13	1.39	10.1	281	1.59	52	20.5688	5.4	0.84	3.05	1.36	9	273
2	64	3	1.59	71	28.0843	6.42	1.63	4.05	1.26	10.6	371	1.59	71.5	28.2821	6.15	1.58	3.56	1.31	11	322	1.58	67	26.8386	5.18	2.04	3.07	0.93	9.6	232
2	39	3	1.6	52	20.3125	4.22	0.99	1.83	1.76	9.1	218	1.6	50	19.5312	4.37	1.13	2.08	1.43	8.8	253	1.6	50	19.5312	4.43	3.01	2.23	1.11	9.6	221	1.6	50	19.5312	3.89	1.93	1.73	1.68	9.6	250
2	62	3	1.63	58	21.83	4.12	2.85	2.03	1.03	14.2	238	1.6	58	22.6562	3.84	2.31	2	1.06	11.4	302	1.6	58	22.6562	4.36	2.69	2.22	1.08	11.5	293	1.6	58	22.6562	3.77	1.63	2.13	0.96	12.9	332
2	56	3	1.55	55	22.8928	5.84	2.19	3.06	1.47	10.3	283	1.55	52.5	21.8522	6.97	2.09	3.68	1.7	10.9	365	1.55	57	23.7253	6.42	2.01	3.47	1.35	8.9	289	1.55	57	23.7253	5.42	2.59	2.86	1.16	10.1	377
2	43	3	1.58	60	24.0346	未查						1.56	59	24.2439	5.15	2.29	2.87	1.15	7.3	337	1.56	59	24.2439	4.11	2.54	2.25	1.04	8.2	296
2	60	3	1.53	50	21.3593	8.43	1.49	5.09	1.87	9.2	317	1.53	50	21.3593	8.68	2.44	5.42	1.55	9.1	297	1.53	53	22.6409	7.51	0.99	4.36	1.69	9.1	300	1.53	53	22.6409	7.33	1.59	4.59	1.61	12.4	370
2	43	3	1.56	49	20.1348	4.18	1.29	2.18	1.24	10.1	318	1.56	50	20.5457	4.99	2.6	2.44	1.32	11.4	267	1.57	51.5	20.8933	6.08	2.12	3.14	1.56	9.1	323
2	50	3	1.6	60	23.4375	3.93	2.72	1.81	1.09	9	301	1.6	58	22.6562	4.43	2.04	2.18	1.14	9.5	267	1.6	60	23.4375	5	4.53	2.21	1.21	8.1	282	1.6	60	23.4375	3.98	2.82	1.94	1.1	9.5	341
2	37	3	1.55	55	22.8928	4.06	0.54	1.75	1.64	8.9	255	1.55	55	22.8928	3.36	1.28	1.64	1.16	10.1	257	1.54	59	24.8777	3.56	1.73	1.8	0.96	9.8	245	1.54	53	22.3478	3.15	1.36	1.36	1.27	11.5	279
2	31	3	1.6	62.5	24.4141	5.92	1.32	3.18	1.66	9.4	250	1.6	63	24.6094	5.98	1.32	3.23	1.56	9.9	321	1.6	62	24.2187	4.65	3.96	2.07	0.85	8.6	263	1.6	61	23.8281	4.54	3.5	2.13	1.23	8.4	266
2	50	3	1.58	54	21.6311	4.9	1.08	2.87	1.26	9.8	302	1.58	54	21.6311	5.26	1.06	2.95	1.3	12	316	1.58	57	22.8329	5.42	1.79	2.93	1.31	9.4	468	1.58	57	22.8329	4.07	2.46	2.16	1.23	11.6	351
2	47	3	1.54	55	23.1911	6.15	0.9	3.64	1.44	8.3	252	1.55	53	22.0604	5.2	1.2	3.37	1.13	8.4	190	1.54	59.5	25.0885	5.27	1.76	3.1	1.29	10.5	217	1.54	59.5	25.0885	5.12	2.1	2.96	1.48	8.9	236
2	26	3	1.72	62	20.9573	3.22	0.48	1.3	1.49	10	301	1.72	65	21.9713	2.77	0.49	1	1.4	8.9	262	1.72	65	21.9713	3.74	4.11	1.85	0.82	8.5	344	1.72	65	21.9713	2.93	0.77	1.21	1.36	11.6	310
2	52	3	1.7	63.9	22.1107	6.33	0.86	3.29	2.03	8.8	237	1.68	65	23.03	7.25	1.34	3.81	2.18	9.7	260	1.67	65	23.3067	5.74	1.02	2.82	1.75	9.8	225
2	44	3	1.55	60	24.974	5.06	0.95	2.57	1.83	11	242	1.55	60	24.974	5.87	1.17	3.13	1.67	11.9	288	1.53	63	26.9127	4.83	1.47	2.62	1.26	9.4	250	1.53	63	26.9127	4.27	1.68	2.41	1.28	11.7	364
2	47	3	1.5	58.5	26	6.27	2.46	3.32	1.32	8.3	281	1.5	61	27.1111	6.5	4.77	3.06	1.12	8.4	257	1.5	60	26.6667	6.57	3.23	3.47	1.21	7	230	1.5	60	26.6667	5.53	2.55	3.16	1.46	7.9	259
2	65	3										1.58	45	18.026	3.92	3.31	1.71	0.84	13.3	279	1.53	43	18.369	3.91	1.91	1.97	0.88	13	233	1.53	43	18.369	4.07	1.16	2.29	1.25	13.6	272
2	61	3										1.67	60	21.5139	7.1	1.56	3.92	1.62	9.9	276	1.67	60	21.5139	7.23	2.2	4.58	1.2	9.6	285	1.67	58	20.7967	5.93	0.91	3.5	1.61	13.1	291
2	50	3	1.67	57.5	20.6174	5.59	0.89	2.95	1.66	10.3	294	1.67	56	20.0796	5.9	2.48	2.94	1.4	15.3	278	1.63	54	20.3244	4.91	2.72	2.78	1	13.1	353	1.63	54	20.3244	4.9	3.69	2.57	1.28	13.6	301
2	36	3	1.6	55	21.4844	3.04	0.98	1.37	1.24	7.6	204	1.63	55	20.7008	2.89	0.82	1.11	1.29	7.1	211	1.61	57	21.9899	3.73	1.34	2.08	1.15	8.1	208	1.61	57	21.9899	3.33	1.6	1.62	1.31	8	215
2	63	3	1.59	65	25.711	6.53	1.91	4.2	1.25	8.6	277	1.6	64	25	6.48	2.2	3.73	1.24	9.3	286	1.59	57.5	22.7444	5.58	2.14	3.58	0.84	9.6	240
2	30	3	1.56	49.5	20.3402	4.91	1.2	2.74	1.22	7.3	286	1.55	50	20.8117	3.48	1.39	1.81	0.93	8.4	276	1.55	50	20.8117	4.32	1.56	2.49	1.03	7.1	352	1.55	50	20.8117	4.24	1.17	2.55	1.08	7.3	268
2	56	3	1.6	73	28.5156	3.98	1.79	2.27	0.82	10.8	330	1.6	72	28.125	4.75	1.45	2.56	1.06	13.1	354	1.6	76.5	29.8828	4.8	1.68	2.58	1.35	12.4	304	1.6	74.5	29.1016	4.85	2.04	2.81	0.96	13.2	373
2	41	3	1.7	64	22.1453	4.9	1.11	2.71	1.24	8.9	223	1.695	63	21.9281	5.71	1.35	3.33	1.26	8.9	200	1.695	65.6	22.8331	4.95	1.38	3.08	1.07	7.6	230	1.7	65.6	22.699	4.31	1.56	2.24	1.27	9.4	297
2	51	3	1.6	60	23.4375	6.01	0.89	3.18	1.88		455	1.6	59	23.0469	6.04	1.32	3.02	1.97	9.6	415	1.6	60	23.4375	5.47	1.9	3.15	1.42	12.1	334
2	60	3	1.6	65	25.3906	6.07	1.25	3.52	1.35	13.2	246	1.6	65	25.3906	6.33	1.43	3.96	1.16	11.6	321	1.59	64	25.3155	5.14	2.53	3.19	0.91	14.8	276	1.69	64	22.4082	5.19	1.49	3.24	1.29	10.5	273
2	44	3	1.65	63	23.1405							1.63	63	23.7118	3.52	2.96	1.67	0.79	10.5	323	1.63	64	24.0882	3.76	6.42	1.34	0.46	10.3	348	1.63	64	24.0882	3.88	5.96	1.6	0.92	9.6	316
2	48	3	1.6	55	21.4844	5.18	2.75	2.94	1.09	8.7	296	1.6	55	21.4844	4.68	1.77	2.61	1.35	8.3	308	1.6	56	21.875	4.47	1.91	2.73	0.98	9.1	271	1.6	56	21.875	4.61	2.25	2.58	1.31	9.4	314
2	60	3	1.6	70	27.3437	6.56	1.58	3.82	1.33	10	294	1.6	69	26.9531	6.04	2.08	3.57	1.41	9.5	345	1.6	69	26.9531	4.51	1.92	2.58	1.06	9.6	285
2	59	3	1.6	50	19.5312	5.3	1.2	2.66	1.81	9.6	279	1.58	50	20.0288	5.04	1.02	2.79	1.7	11.1	326	1.58	50	20.0288	4.75	1.07	2.98	1.07	11	315	1.58	50	20.0288	5.36	1.34	3.14	1.66	10	269
2	50	3	1.52	60	25.9695	4.77	0.59	2.88	1.23	12.2	402	1.52	60	25.9695	5.19	1.31	3.11	1.12	12.2	420	1.52	63	27.268	6.35	2.3	4.02	1.11	13.3	383
2	42	3	1.54	60	25.2994	6.41	0.79	3.64	1.63	7.5	272	1.55	62	25.8065	5.56	1.68	3.28	1.31	8.1	276	1.56	60	24.6548	5.46	1.78	3.2	1.52	8.5	273	1.55	60	24.974	4.71	1.77	2.57	1.46	8.1	292
2	42	3	1.59	46	18.1955	4.46	1.08	2.31	1.49	8.7	199	1.59	42	16.6133	4.6	1.41	2.34	1.44	10.2	189	1.59	51	20.1733	5.23	1.61	3.21	1.33	10.4	308
2	62	3	1.59	52	20.5688	4.43	0.85	2.19	1.54	9.7	232	1.59	53	20.9644	5.18	1.36	2.65	1.65	12.1	216	1.6	56	21.875	5.42	2.9	2.94	1.45	11.1	250
2	59	3	1.58	63	25.2363	5.43	1.02	2.69	1.76	11.9	258	1.58	63	25.2363	5.82	0.96	3.41	1.57	12.3	249	1.58	67	26.8386	4.81	1.5	2.72	1.43	8.7	241
3	53	1										1.58	42	16.8242	5.04	0.97	2.23	1.96	15.4	255	1.58	50	20.0288	4.96	1.33	3.08	1.45	10.8	257	1.58	50	20.03	5.07	1.13	2.48	1.81	10.5	299
3	57	1										1.62	57	21.7193	7.03	0.94	3.68	2.01	8.7	247	1.63	57	21.4536	6.32	1.85	3.97	1.29	9.4	254	1.63	57	21.4536	7.07	1.29	4.35	1.89	10	250
3	47	1										1.6	66	25.7812	4.81	1.76	2.55	1.27	11.1	313	1.6	68	26.5625	6.55	1.91	4.11	1.51	8.5	298	1.6	68	26.56	4.58	2.4	2.46	1.17	8	369
3	54	1										1.58	56	22.4323	4.4	1.19	2.1	1.59	12.3	199	1.58	59	23.634	4.6	1.14	2.67	1.46	10.1	458
3	51	1										1.6	56	21.875	5.53	0.5	3.21	1.75	11.3	372	1.6	57	22.2656	3.62	1.68	2.63	0.8	17.2	458	1.6	57	22.2656	4.17	0.67	2.08	1.64	15.5	435
3	54	1										1.51	49	21.4903	4.53	0.64	2.64	1.21	11	272	1.54	51	21.5045	5.22	0.97	3.55	1.28	9.1	252	1.54	51	21.5045	4.79	1.28	2.74	1.4	9.9	270
3	31	1										1.65	55	20.202	4.1	0.75	1.92	1.65	16.4	267	1.65	55	20.202	4.12	1.21	2.21	1.14	8.6	265	1.65	56.5	20.753	5.13	2.68	2.47	1.75	10.9	344
3	40	1										1.6	58	22.6562	6.89	3.58	3.57	1.56	9	203	1.61	55	21.2183	6.22	2.14	3.28	1.63	10.3	227
3	54	1										1.68	63	22.3214	6.9	1.2	3.65	1.92	9	284	1.68	66	23.3844	6.74	1.83	3.64	1.53	8.8	239	1.68	66	23.3844	6.68	1.7	3.93	1.73	10.2	270
3	51	1										1.68	80	28.3447	4.81	2.92	3.43	0.88	12.3	347	1.68	85	30.1162	5.52	6.98	2.43	0.65	10.7	405
3	65	1										1.65	66	24.2424	4.92	1.5	2.81	1.2	11.9	349	1.65	68	24.977	6.43	1.68	4.33	1.02	11.5	254	1.65	68	24.977	7.12	1.5	4.46	1.52	15.6	290
3	54	1										1.58	72	28.8415	5.67	1.15	3.54	1.11	9.7	246	1.6	72.5	28.3203	6.61	1.71	4.24	1.08	7.7	232	1.57	71	28.8044	5.98	1.68	3.58	1.15	9.4	274
3	53	1										1.62	52	19.8141	5.69	0.7	3.41	1.48	9.6	217	1.63	54	20.3244	4.78	1.44	2.9	1.2	9.1	198
3	41	1										1.5	59	26.2222	4.06	0.72	2.22	1.02	7.1	154	1.5	60	26.6667	5.43	1.05	3.36	1.15	6.5	79	1.5	60	26.6667	4.05	0.81	2.17	0.98	9.2	222
3	46	1										1.58	50	20.0288	4.73	0.92	2.75	1.5	11.9	200	1.58	55	22.0317	8.4	2.46	5.61	1.23	9	279	1.58	55	22.0317	6.31	1.37	4.15	1.19	9.7	261
3	40	1										1.62	49	18.6709	3.98	0.42	2.1	1.63	9.7	245	1.62	50	19.052	4.74	2.16	3.02	0.93	8	297	1.62	50	19.052	3.98	1.21	2.04	1.54	6.2	287
3	43	1										1.58	45	18.026	4.71	0.81	2.96	1.36	10.1	306	1.58	46	18.4265	6.99	1	4.45	1.77	7.3	182	1.58	46	18.4265	4.95	1.93	2.82	1.44	8.1	242
3	62	1										1.58	71	28.441	5.04	1.28	3.21	1.04	19.6	389	1.58	72	28.8415	4.93	1.98	3.34	0.83	9.4	268	1.58	72	28.8415	5.17	1.26	3.22	1.28	11.3	326
3	41	1										1.6	52	20.3125	4.35	1.27	2.27	1.37	7.3	276	1.6	63	24.6094	3.98	2.35	2.23	1.08	6.9	272	1.6	63	24.6094	4.84	3.69	2.4	1.57	4.7	324
3	57	1										1.57	59	23.9361	6.19	2.07	3.63	1.24	10.5	305	1.57	65	26.3702	5.34	2.19	3.43	1.15	7.4	259	1.57	65	26.3702	6	3.4	3.47	1.34	7.7	255
3	42	1										1.65	64	23.5078	4.33	0.59	2.2	1.59	7.5	200	1.65	70	25.7117	5.62	1.18	3.45	1.44	7.3	207	1.65	70	25.7117	4.6	1.78	2.31	1.42	6.7	264
3	45	1										1.56	56	23.0112	3.77	0.61	1.76	1.57	10.9	270	1.56	60	24.6548	4.7	1.84	2.68	1.52	7.1	289	1.56	60	24.6548	3.76	0.74	1.57	1.64	10.8	308
3	53	1										1.5	47	20.8889	4.2	0.81	2.47	1.36	13.8	286	1.5	46	20.4444	3.8	0.8	2.09	1.28	7.5	314	1.5	46	20.4444	4.22	1.06	2.31	1.17	10.4	245
3	39	1										1.65	50	18.3655	6.35	0.64	3.87	1.68	7.2	279	1.65	46	16.8962	5.18	0.75	2.97	1.3	7	268	1.65	46	16.8962	4.74	0.88	2.94	1.02	9.1	239
3	60	1										1.6	72	28.125	3.95	1.66	2.31	0.97	10.4	262	1.6	66	25.7812	4.83	1.32	2.77	1.31	10	340	1.6	66	25.7812	4.89	2.26	3.06	1.12	9.8	297
3	59	1										1.62	60	22.8624	6.4	1.43	3.64	1.98	13.1	304	1.62	62	23.6244	7.11	3.88	3.93	1.55	11.5	328	1.62	62	23.6244	5.72	2.44	3.19	1.59	15.2	272
3	49	1										1.59	58	22.9421	4.56	0.97	2.4	1.61	13.2	273	1.59	50	19.7777	5.02	2.05	2.77	1.4	11.8	267	1.59	50	19.7777	3.96	1.18	2.09	1.4	10.7	219
3	61	1										1.6	80	31.25	5.74	2.18	3.53	1.21	21.4	523	1.6	80	31.25	5.92	3.82	3.6	0.94	39.8	537
3	53	1										1.64	66	24.539	6.72	1.64	4.46	1.39	11.9	310	1.64	66	24.539	6.03	2.68	3.91	0.99	10.6	322	1.64	66	24.539	6	2.02	4.11	1.18	11.2	271
3	41	1										1.63	73.5	27.6638	5.81	2.2	3.27	1.32	8.6	332	1.63	73	27.4756	5.59	1.88	3.12	1.32	9.6	336	1.63	73	27.4756	4.82	1.48	3.32	0.93	11.8	373
3	55	1										1.6	44	17.1875	5.89	2.16	3.28	1.56	14.9	333	1.6	40	15.625	3.47	2.35	1.73	1.11	10.5	286
3	48	1										1.65	85	31.2213	4.71	2.08	2.87	1	13	333	1.65	85	31.2213	4.28	3.13	2.29	0.91	13.8	353	1.65	85	31.2213	4.57	2.68	2.56	0.97	12	319
3	55	1										1.63	74	27.852	6.73	1.96	4.5	1.16	14.4	337	1.63	75	28.2284	6.03	4.75	3.29	1.15	14.1	355
3	63	1										1.55	64	26.6389	6.14	4.94	3.22	1.12	12.4	471	1.55	52	21.6441	4.42	2.09	2.75	1.05	11	342	1.55	52	21.6441	6.16	2.38	3.96	1.37	12.8	356
3	45	1										1.56	69	28.3531	3.45	0.67	2.08	0.88	8.9	236	1.56	68.5	28.1476	4.35	1.11	2.57	0.88	7.6	233
3	29	1										1.6	58.5	22.8516	3.94	0.8	2.18	1.26	7.5	275	1.55	58	24.1415	4.22	1.53	2.02	1.43	6.5	315	1.55	58	24.1415	4.56	1.59	2.3	1.37	6.7	253
3	54	1										1.5	50	22.2222	3.96	2.71	1.84	1.31	11	321	1.5	52	23.1111	4.59	1.68	2.58	1.46	8.7	329	1.5	52	23.1111	4.93	3.66	2.27	1.22	10.2	313
3	45	1										1.5	51	22.6667	4.96	1.73	2.93	1.14	10.2	195	1.5	52	23.1111	6.18	1.21	4.19	1.14	8.6	246	1.5	52	23.1111	4.82	1.26	2.7	1.31	8.8	272
3	58	1										1.6	54	21.0937	5.78	2.22	3.64	1.24	11.3	281	1.62	55	20.9572	4.69	2.44	2.77	1.11	11.2	228
3	43	1										1.63	55	20.7008	4.87	1.34	2.78	1.15	9	205	1.57	59	23.9361	5.26	1.66	3.38	1.11	6.8	236	1.57	59	23.9361	5.9	0.74	3.42	1.24	7.6	293
3	58	1										1.62	54	20.5761	4.61	1.35	2.26	1.64	8.1	183	1.62	53.5	20.3856	4.38	1.45	2.5	1.17	12.1	234	1.62	52	19.8141	4.44	1.13	2.06	1.6	11.8	179
3	58	1										1.68	60	21.2585	6.43	0.91	4.25	1.02	14.2	246	1.67	57	20.4382	6.24	1.47	4.04	0.92	12.5	225	1.67	60	21.5139	6.58	1.29	4.11	1.24	14.1	287
3	39	1										1.52	53	22.9398	5.2	0.84	2.78	1.51	14.5	290	1.52	51	22.0741	5.67	1.17	3.33	1.27	11.9	248	1.52	51	22.0741	5.2	2.24	3.04	1.23	9.8	341
3	49	1										1.58	52.5	21.0303	3.91	2.2	2	1.06	11	305	1.58	53	21.2306	4.33	1.75	2.32	1.11	7.5	303	1.58	53	21.2306	4.28	1.85	2.24	1.36	8.5	352
3	43	1										1.5	48	21.3333	4.87	0.91	2.6	1.54	9.5	204	1.55	50	20.8117	4.54	1.24	2.75	1.22	6.9	145	1.55	50	20.8117	4.71	1.95	2.77	1.13	7.6	268
3	64	1										1.58	50	20.0288	3.22	1.75	1.64	0.82	8.9	244	1.58	50	20.0288	2.82	1.48	1.42	0.75	8.1	250	1.58	50	20.0288	3.1	2.58	1.46	0.8	7.9	305
3	41	1										1.6	50	19.5312	4.36	1.58	2.13	1.24	8.1	196	1.55	48.5	20.1873	4.63	1.31	2.82	1.16	8.3	238	1.62	65	24.7676	4.64	1.27	2.3	1.67	8.4	243
3	60	1										1.6	80	31.25	4.35	2.42	2.12	0.87	9.5	314	1.68	80	28.3447	3.52	2.8	1.71	0.89	7.4	313	1.65	80	29.3848	4.89	2.29	3.05	0.86	12.1	312
3	57	1										1.47	47.5	21.9816	8.38	2.44	5.21	1.61	8.2	254	1.5	45	20	6.62	5.31	3.46	0.96	6.2	299	1.5	45	20	8.71	3.15	5.61	1.41	6.3	231
3	55	1										1.61	50	19.2894	6.02	2.79	3.08	1.44	13.1	228	1.6	44	17.1875	4.82	2.62	2.6	1.27	11.5	248	1.58	45	18.026	5.99	2.88	3.1	1.58	12.6	307
3	44	1										1.6	62	24.2187	5.54	1.95	3.28	1.26	6.9	316	1.6	63	24.6094	5.63	2.57	3.42	1.19	6.9	411	1.6	63	24.6094	4.31	2.32	2.29	1.14	7	341
3	55	1										1.55	54	22.4766	5.03	2.58	2.77	0.99	8.6	275	1.58	50	20.0288	3.72	1.25	2.15	0.94	6.8	218	1.58	50	20.0288	4.41	2.55	2.36	1.13	8.2	239
3	40	1										1.58	61	24.4352	3.56	0.82	1.72	0.98	13.3	264	1.58	60	24.0346	3.52	1.15	1.86	0.96	8.8	304
3	46	1										1.54	61.5	25.9319	4.69	1.45	2.68	1.13	6.6	263	1.55	63	26.2227	4.5	3.19	2.51	1.02	5.6	241
3	49	1										1.65	70	25.7117	5.07	0.87	2.61	1.36	7.5	156	1.65	67	24.6097	5.75	2.79	3.4	0.96	7.4	188	1.65	70	25.7117	4.85	1.76	2.56	1.28	11.4	219
3	53	1										1.62	67.5	25.7202	4.94	1.61	2.79	0.96	11.5	314	1.62	69	26.2917	4.02	2.38	2.27	0.79	11.1	400	1.62	68	25.9107	4.77	3.22	2.51	0.77	10.6	367
3	38	1										1.6	65	25.3906	5.53	1.52	3.15	1.06	8.2	322	1.6	67.5	26.3672	6.76	1.93	4.05	1.66	8.8	316	1.6	67	26.1719	5.52	1.71	3.49	1.13	8.3	319
3	48	1										1.57	50.5	20.4876	4.19	0.94	2.18	1.15	8.1	202	1.56	50	20.5457	4.96	1.37	3.21	0.95	5.8	270	1.52	50	21.6413	4.9	1.56	2.96	1.1	7.7	289
3	50	1										1.53	45	19.2234	5.25	0.78	2.69	1.46	9.1	223	1.55	46	19.1467	5.51	9	3.42	1.24	6.8	221	1.55	45	18.7305	6.51	1	4.09	1.5	11.2	258
3	47	1										1.58	48	19.2277	4.93	1	2.58	1.21	98	307	1.58	52	20.83	5.65	2.16	3.19	1.23	5.6	277	1.58	54	21.6311	5.32	1.92	2.9	1.11	10	438
3	51	1										1.52	55	23.8054	5.09	0.89	1.96	2.03	11.9	264	1.53	56	23.9224	5.87	0.72	3.3	1.77	11.2	364
3	52	1										1.6	70	27.3437	6.03	1.13	2.66	1.14	7.5	270	1.6	71	27.7344	5.96	1.04	3.57	1.55	6.4	278	1.6	70	27.3437	4.63	2.36	2.66	0.84	8.4	366
3	48	1										1.58	62	24.8358	6.05	1.68	3.23	1.45	6.4	216	1.58	60	24.0346	7.36	2.05	4.25	1.48	7.9	238	1.58	60	24.0346	7.84	6.03	3.76	1.38	9.5	355
3	49	1										1.61	52	20.061	4.59	0.57	2.59	1.13	9.6	340	1.63	55	20.7008	5.21	1.74	3.09	1.12	9.1	287	1.63	54	20.3244	4.04	1.04	2.17	1.08	12	338
3	62	1										1.5	48	21.3333	6.24	1.9	3.4	1.2	7	332	1.5	49	21.7778	6.35	1.74	3.95	1.2	6.5	241
3	60	1										1.6	55	21.4844	6.19	1.62	3.27	1.44	8.9	264	1.6	50	19.5312	7	1.04	4.61	1.34	12.9	428	1.6	51	19.9219	6.13	1.09	3.76	1.37	12.6	284
3	45	1										1.7	60	20.7612	4.78	1.11	2.84	1.01	6.7	254	1.7	60	20.7612	5.08	1.98	2.84	1.15	7.9	286	1.7	60	20.7612	6.2	2.04	3.35	1.39	12.8	372
3	31	1										1.58	51	20.4294	5	0.69	3.13	1	7.8	227	1.58	51	20.4294	5.55	0.97	3.44	1.18	6.1	244
3	54	1										1.55	54	22.4766	6.07	0.61	3.51	1.6	8.7	264	1.65	59	21.6713	6.45	1.35	4.14	1.18	11.5	311	1.56	60	24.6548	6.55	2.31	3.82	1.21	9.5	317
3	43	1										1.57	54	21.9076	4.01	0.84	1.72	1.38	14	253	1.57	55	22.3133	4.27	1.82	2.27	0.94	11.2	295	1.57	55	22.3133	3.96	1.85	1.63	1.43	10	265
3	53	1										1.52	52	22.5069	5.36	0.9	2.96	1.44	7	253	1.52	54	23.3726	4.6	1	2.46	1.15	7.6	300	1.52	53	22.9398	4.11	1.18	2.23	1.25	9.9	249
3	49	1										1.6	64	25	4.71	3.48	2.18	1.07	6.5	267	1.6	63	24.6094	5.17	1.38	3.25	0.99	7.6	310
3	49	1										1.52	52	22.5069	4.75	2.06	2.46	1.19	6.5	214	1.5	50	22.2222	5.14	4.08	2.62	0.84	8.9	239	1.5	50	22.2222
3	42	1										1.62	53	20.1951	4.49	2.41	2.63	0.9	7.4	386	1.68	58	20.5499	5.7	2.24	3.06	1.14	8.2	293	1.68	57	20.1956	5.77	2.11	3.52	1.16	9.2	343
3	65	1										1.6	51	19.9219	4.73	1.56	2.43	1.46	16.2	225	1.6	55	21.4844	7.18	2.63	4.33	1.26	16	191	1.6	53	20.7031	8.15	2.32	4.93	1.49	14.6	257
3	52	1										1.55	52	21.6441	4.69	0.69	3.1	1.02	7.2	256	1.52	52.5	22.7233	4.08	2.04	2.26	0.94	6.8	311	1.52	51	22.0741	6.01	1.71	3.07	1.83	9.5	302
3	62	1										1.6	73	28.5156	5.93	1.63	3.49	1.17	7.5	260	1.6	70	27.3437	4.88	1.26	2.99	0.91	9.8	301	1.6	74	28.9062	4.57	1.33	2.45	1.18	11.5	346
3	47	1										1.63	72	27.0993	5.62	1.77	2.96	1.34	9.8	338	1.64	70	26.0262	5.75	2.25	3.13	0.91	17.8	335	1.64	71	26.398	5.53	2.15	3.14	1.16	12.3	324
3	42	1										1.52	50	21.6413	6.13	0.69	3.83	1.5	10.5	223	1.52	47.5	20.5592	4.66	0.89	2.71	1.11	15.2	215	1.52	47.5	20.5592	5.36	2.15	2.88	1.26	9.5	246
3	64	1										1.51	58	25.4375	6.49	2.03	4	1.13	8	282	1.51	57	24.9989	5.98	2.78	3.07	0.9	9.8	256	1.5	58	25.7778	6.54	2.13	3.66	1.16	9	293
3	57	1										1.64	60	22.3081	8.08	4.31	4.47	0.82	13.8	212	1.64	58	21.5645	7.39	2.5	4.79	0.89	12.4	183	1.64	59	21.9363	8.11	2.38	5.12	1.14	17.3	259
3	52	1										1.58	60	24.0346	4.75	2.12	2.53	1.02	12.8	305	1.6	60	23.4375	4.49	2.52	2.91	0.8	18.7	331	1.6	60	23.4375	4.51	2.63	2.4	1.13	14.6	392
3	63	1										1.46	59	27.6787	3.78	3.22	1.83	0.89	14.2	331	1.55	60	24.974	5.29	3.04	2.83	0.93	11.7	330	1.6	56	21.875	4.53	1.81	2.44	1.2	13.5	319
3	51	1										1.5	49	21.7778	9.88	2.6	6.62	1.13	15.7	413	1.45	52	24.7325	9.99	2.79	6.2	1.01	13.2	406	1.45	50	23.7812	9.25	2.39	6.1	1.34		498
3	60	1										1.65	53	19.4674	4.65	1.24	2.56	1.29	9.4	247	1.65	54	19.8347	5.56	1.18	3.01	1.47	7.8	249	1.65	54	19.8347	5.74	2.3	3.09	1.38	7.2	294
3	51	1										1.53	47.5	20.2913	4.13	1.25	2.02	1.46	11.4	211	1.53	49	20.9321	5.53	2.65	2.76	1.23	11.3	232	1.52	48	20.7756	3.79	1.75	1.98	1.16	13.7	256
3	53	1										1.75	80	26.1224	5.05	1.5	2.98	1.04	9.7	297	1.75	80	26.1224	6.54	1.54	3.92	1.2	9.3	146	1.74	73	24.1115	5.19	1.99	2.94	1.33	11.8	358
3	53	1										1.52	58	25.1039	5.1	1.59	2.96	1.26	40.4	368	1.54	62	26.1427	7.05	1.87	4.03	1.56	13	319	1.55	59	24.5578	4.59	2.37	2.27	1.52	13.9	329
3	47	1										1.52	52.5	22.7233	4.34	1.27	2.45	1.25	12.6	305	1.5	50	22.2222	5.31	3.11	2.71	1.02	10.5	306	1.5	47	20.8889	5.12	1.17	2.92	1.39	15.7	369
3	63	1										1.58	65	26.0375	6.88	2.79	3.8	1.41	16	487	1.6	60	23.4375	5.17	1.95	2.83	1.07	10.3	233	1.6	60	23.4375	7.03	1.84	3.64	1.76	15.3	247
3	55	1										1.6	59	23.0469	5.64	1.25	3.41	1.44	18.3	306	1.6	60.5	23.6328	5.71	1.59	3.19	1.32	12.8	308
3	53	1										1.62	70	26.6728	3.74	3.04	1.9	0.98	13	298	1.63	70	26.3465	3.48	3.48	1.56	0.79	13.6	374	1.63	70	26.3465	3.7	2.45	1.99	1.1	11.6	321
3	50	1										1.65	64	23.5078	3.7	1.19	1.9	1.03	10.6	228	1.65	70	25.7117	3.52	1.98	1.69	0.85	9.4	244	1.65	70	25.7117	3.07	2.72	1.56	0.68	11.3	262
3	61	1										1.54	58	24.4561	6.22	1.61	3.21	1.62	12.7	327	1.51	57	24.9989	6.76	2.23	3.62	1.45	9.5	274	1.51	57	24.9989	6.27	1.92	3.67	1.55	12.5	317
3	59	1										1.65	70	25.7117	5.09	3.09	2.67	1.01	10	243	1.58	65	26.0375	4.9	2.42	2.62	0.96	8	200	1.58	63	25.2363	5.27	3.05	3.2	1.19	10.7	340
3	37	1										1.61	48	18.5178	3.89	1.49	1.94	1.34		257	1.61	53	20.4467	4.52	2.03	2.54	1.32	8.7	234
3	33	1										1.56	53	21.7784	3.78	0.85	1.42	1.62	8.6	227	1.56	57	23.4221	4	1.51	1.68	1.61	9.3	245	1.56	59	24.2439	3.59	1.6	1.45	1.67	10.8	313
3	37	1										1.63	54	20.3244	5.1	0.79	2.12	1.88	9.5	271	1.63	54	20.3244	5.16	1.86	2.5	1.66	10	253	1.63	55	20.7008	4.96	1.06	2.55	1.89	11.6	349
3	40	1										1.56	57	23.4221	4.34	0.87	2.16	1.4	8.3	269	1.56	61	25.0657	4.58	1.35	2.58	1.24	9.9	366	1.56	60	24.6548	4.03	1.03	2.23	1.27	9.8	360
3	43	1										1.63	63	23.7118	4.9	0.75	2.43	1.61	10.9	284	1.62	60	22.8624	5.55	0.65	3.3	1.49	11.7	246	1.62	60	22.8624	4.28	1.12	2.09	1.57	9.2	260
3	48	1										1.68	63.5	22.4986	5.69	0.64	2.9	1.83	9.5	286	1.58	65	26.0375	5.05	0.86	3.3	1.12	9.7	263
3	60	1										1.62	68	25.9107	5.52	1.33	3.22	1.13	9.9	336	1.6	68	26.5625	5.29	1.46	3.49	0.89	13.8	274	1.65	69	25.3444	4.64	1.62	2.71	1.12	11.7	293
3	46	1										1.58	62	24.8358	6.51	1.09	2.54	2.66	7.8	265	1.58	60.5	24.2349	5.48	2.4	3.14	1.38	8.3	265	1.58	61	24.4352	6.19	2.25	2.88	2.32	9.5	287
3	48	1										1.65	60	22.0386	5.1	0.68	2.25	2.01	9.1	217	1.65	57.5	21.1203	4.72	0.84	2.72	1.32	10.3	223	1.65	57.5	21.1203	3.71	0.71	1.33	1.86	10.3	256
3	41	1										1.63	62	23.3355	4.85	0.61	2.38	1.74	8	209	1.61	61	23.533	4.79	2.24	2.69	1.12	8.1	199	1.6	62	24.2187	4.06	0.82	2.15	1.46		143
3	39	1										1.61	67.5	26.0407	4.98	0.85	2.99	1.34	8.3	261	1.61	66	25.462	3.91	3.5	2.07	0.78	9.6	314	1.61	61	23.533	4.2	1.82	2.42	1.15	10.2	348
3	62	1										1.5	69	30.6667	5.77	1.96	3.31	1.35	15.3	286	1.52	69	29.865	5.06	3.01	2.91	0.96	11.9	256	1.52	69	29.865	3.63	1.78	1.71	1.26	14	210
3	43	1										1.61	67	25.8478	4.44	0.85	2.52	1.41	9.7	235	1.61	68	26.2336	4.71	1.89	2.82	1.08	9.6	268	1.61	70	27.0051	4.72	1.86	2.78	1.26	10.8	500
3	50	1										1.6	70	27.3437	6.12	2.39	3.64	1.2	11.6	402	1.6	70	27.3437	4.94	3.11	2.96	0.83	10.1	346
3	56	1										1.57	60	24.3418	6.19	1.19	3.26	1.77	11.5	322	1.6	57	22.2656	6.52	1.5	4.18	1.31	11.2	345	1.55	60	24.974	5.89	1.04	3.51	1.51	11.2	394
3	54	1										1.56	62.5	25.6821	6.52	1.57	3.78	1.41	8.7	298	1.57	60	24.3418	4.3	1.32	2.4	1.22	9.9	278
3	41	1										1.56	65	26.7094	7.01	3.18	4.53	0.96	10.7	317	1.56	66	27.1203	7.24	8.45	2.76	0.95	8.3	379
3	44	1										1.56	52	21.3675	4.94	0.8	2.71	1.51	12.8	251	1.56	57	23.4221	6.06	2.55	3.78	1.33	10.3	376
3	50	2										1.62	53	20.1951	5.58	0.69	2.89	1.67	8.7	207	1.61	53	20.4467	5.27	2.13	2.91	1.37	8.3	244	1.61	53	20.4467	5.32	1.3	3.09	1.46	7.7	238
3	50	2										1.55	44	18.3143	3.86	1.68	1.69	1.11	6.8	194	1.5	47	20.8889	5.61	2.02	2.93	1.55	7.5	262	1.5	46	20.4444	5.16	2.47	2.52	1.42	7.5	287
3	26	3										1.66	49	17.782	5.16	1.31	2.6	1.47	7.4	187	1.65	50	18.3655	5.58	1.59	3.08	1.4	8.4	168	1.65	50	18.3655	4.38	0.97	2.66	1.26	11.3	240
3	31	3										1.65	65	23.8751	4.11	0.73	2.04	1.21	10.4	239	1.65	72	26.4463	4.56	2.55	2.49	0.91	9.6	269	1.65	72	26.4463	4.32	0.99	2.41	1.16	9.5	349
3	32	3										1.55	50	20.8117	3.61	0.96	1.78	1.01	10.3	263	1.55	52.5	21.8522	3.44	1.18	1.69	1.03	12.4	410	1.55	53	22.0604	3.35	1.43	1.81	0.92	11.1	303
3	55	3										1.68	69	24.4473	5.88	1.21	3.86	1.24	10.8	214	1.68	70	24.8016	6.72	1.72	4.75	1.19	8.6	238	1.68	70	24.8016	6.42	2.74	4.44	0.9	9.5	288
3	44	3										1.58	45	18.026	3.78	0.89	2.37	0.92	13.4	255	1.58	47	18.8271	4.84	1.04	3.21	1.14	10.4	218	1.58	47	18.8271	4.69	1.11	3.02	1.11	13.2	261
3	55	3										1.63	75	28.2284	4.85	1.34	2.7	1.38	11.9	305	1.63	73	27.4756	5.35	2.04	3.11	1.15	9.4	324	1.63	73	27.4756	5.02	2.3	2.97	1.18	15.9	398
3	38	3										1.58	57	22.8329	5.53	1.45	3.43	1.32	8.6	299	1.58	56	22.4323	5.48	2.77	3.19	1.01	7.7	303	1.58	56	22.4323	4.95	2.92	3.1	1.26	8.2	403
3	54	3										1.67	69	24.7409	3.65	1.38	1.62	1.3	10.1	253	1.67	67.5	24.2031	3.67	1.68	1.91	1.1	10.2	307	1.67	70	25.0995
3	31	3										1.6	56	21.875	5.74	1.1	3.22	1.3	7.6	300	1.6	57	22.2656	5.28	1.25	3.23	1.24	7.1	325	1.6	56	21.875	4.9	0.64	2.76	1.49	7.5	261
3	59	3										1.63	60.5	22.7709	5.61	1.18	3.23	1.32	9.7	230	1.62	56.5	21.5287	5.04	1.09	3.02	1.08	9.4	243	1.63	62	23.3355	5.72	1.48	3.25	1.4	12.6	252
3	44	3										1.65	56	20.5693	4.9	0.75	2.78	1.16	10.3	172	1.65	56	20.5693	6.28	1.07	3.75	1.43	12.2	199	1.65	53.5	19.6511	4.74	0.48	1.96	2.1	12.3	213
3	51	3										1.6	52	20.3125	5.77	1.52	3.31	1.24	7.6	195	1.55	51.5	21.436	6.06	2.42	3.41	1.09	9	195	1.56	51.5	21.1621	8.34	3.42	4.36	1.73	9.1	258
3	47	3										1.65	69	25.3444	3.54	1.86	1.97	0.69	10.7	234	1.6	67	26.1719	4.47	1.9	2.81	0.82	10.7	329	1.62	69	26.2917	4.36	1.93	2.62	1.08	11.5	381
3	51	3										1.58	70	28.0404	4.47	1.01	2.16	1.43	14.4	267	1.56	69.5	28.5585	4.44	1.77	2.43	1.18	28.4	280
3	60	3										1.55	65	27.0552	5.27	0.79	3.02	1.45	11	318	1.55	65	27.0552	5.88	2.55	3.17	1.33	10.2	248
3	50	3										1.55	55	22.8928	5.51	1.14	3.05	1.3	10.1	225	1.55	55	22.8928	4.91	1.46	3.1	1.23	8.4	225	1.55	55	22.8928	5.2	1.02	3.28	1.41	8.1	241
3	31	3										1.59	56	22.151	3.76	1.24	1.93	1.16	10	258	1.58	55	22.0317	4.4	2.78	2.28	1.19	9	286
3	41	3										1.62	62	23.6244	4.38	1.08	2.1	1.52	8.4	178	1.62	68	25.9107	4.81	1.92	2.89	1.37	10.8	227
